# Supplementary material for: Gene Expression and Alternative Splicing Throughout the Reproductive Cycle of a Viviparous Lizard Reveal Novel Genes for Pregnancy and Convergence With Squamates and Mammals
Source: Mol Ecol. 2026 Jul 21;35(14):e70469. doi: 10.1111/mec.70469 (PMC13387830; doi:10.1111/mec.70469)
Supplement: Supplementary file 2 — Table S1: Sample sheet. Table S2: DEGs preg‐non. Table S3: GOs preg‐non up. Table S4: GOs preg‐non down. Table S5: DEGs preg‐pre. Table S6: GO terms preg‐pre up. Table S7: GOs preg‐pre down. Table S8: DEGs preg‐post. Table S9: GOs preg‐post up. Table S10: GOs preg‐post down. Table S11: DEGs post‐pre. Table S12: GOs post‐pre up. Table S13: GOs post‐pre down. Table S14: DTU pre‐preg. Table S15: DTU preg‐post. Table S16: DTU post‐pre. Table S17: DTU shared. Table S18: Candidate genes. Table S19: Amniote genes. Table S20: DGE subsampling. Table S21: DTU subsampling. [file MEC-35-e70469-s002.xlsx]

## Sheet: Table Legends
Table S1 - Sample Sheet	Sample info for all RNA samples sequenced for this study. Batch = date of sequencing run; Barcode = barcoding primers used; Lineage = western viviparous (WV); Condition = pre rep (pre pregnancy), preg (pregnancy), or post rep (post parturition); Bases = sample base-pair totals retained after filtering as reported by samtools stats; Total Reads = sample read totals as reported by samtools stats; %…
Table S2 - DEGs preg-non	Significant differentially expressed genes (DEGs) in pregnant Z. vivipara oviduct tissue as compared to both non-pregnant states (pre-pregnancy and post-parturition). LogFC = log2(fold-change) between pregnant and non-pregnant samples as calculated by DESeq2; pvalue - p values as calculated by DESeq2; padj = false discovery rate corrected p values as calcualted by DESeq2; GOs = GO terms for each …
Table S3 - GOs preg-non up	Significantly over-represented Biological Process (BP) Gene Ontology (GO) terms for upregulated DEGs in pregnant Z. vivipara oviduct tissue as compared to both non-pregnant states, calculated using Fisher's Exact Test as implemented in topGO with the "weight" algorithm, using GO terms predicted by EggNOG mapper. GO.ID = BP:GO term IDs; Sig genes = total number of genes for each GO term detected a…
Table S4 - GOs preg-non down	Significantly over-represented Biological Process (BP) Gene Ontology (GO) terms for downregulated DEGs in pregnant Z. vivipara oviduct tissue as compared to both non-pregnant states, calculated using Fisher's Exact Test as implemented in topGO with the "weight" algorithm, using GO terms predicted by EggNOG mapper. GO.ID = BP:GO term IDs; Sig genes = total number of genes for each GO term detected…
Table S5 - DEGs preg-pre	Significant differentially expressed genes (DEGs) in pregnant Z. vivipara oviduct tissue as compared to pre-pregnancy. LogFC = log2(fold-change) between pregnant and non-pregnant samples as calculated by DESeq2; pvalue - p values as calculated by DESeq2; padj = false discovery rate corrected p values as calcualted by DESeq2; GOs = GO terms for each gene as predicted by EggNOG mapper
Table S6 - GO terms preg-pre up	Significantly over-represented Biological Process (BP) Gene Ontology (GO) terms for upregulated DEGs in pregnant Z. vivipara oviduct tissue as compared to pre-pregnancy, calculated using Fisher's Exact Test as implemented in topGO with the "weight" algorithm, using GO terms predicted by EggNOG mapper. GO.ID = BP:GO term IDs; Sig genes = total number of genes for each GO term detected as significa…
Table S7 - GOs preg-pre down	Significantly over-represented Biological Process (BP) Gene Ontology (GO) terms for downregulated DEGs in pregnant Z. vivipara oviduct tissue as compared to pre-pregnancy, calculated using Fisher's Exact Test as implemented in topGO with the "weight" algorithm, using GO terms predicted by EggNOG mapper. GO.ID = BP:GO term IDs; Sig genes = total number of genes for each GO term detected as signifi…
Table S8 - DEGs preg-post	Significant differentially expressed genes (DEGs) in pregnant Z. vivipara oviduct tissue as compared to post-parturition. LogFC = log2(fold-change) in normalised gene transcript counts-per-million (CPM) between pregnant and non-pregnant samples as calculated by edgeR; LogCPM = log2(CPM); PValue - p values as calculated by edgeR; FDR = false discovery rate corrected p values as calcualted by edgeR…
Table S9 - GOs preg-post up	Significantly over-represented Biological Process (BP) Gene Ontology (GO) terms for upregulated DEGs in pregnant Z. vivipara oviduct tissue as compared to post-parturition, calculated using Fisher's Exact Test as implemented in topGO with the "weight" algorithm, using GO terms predicted by EggNOG mapper. GO.ID = BP:GO term IDs; Sig genes = total number of genes for each GO term detected as signif…
Table S10 - GOs preg-post down	Significantly over-represented Biological Process (BP) Gene Ontology (GO) terms for downregulated DEGs in pregnant Z. vivipara oviduct tissue as compared to post-parturition, calculated using Fisher's Exact Test as implemented in topGO with the "weight" algorithm, using GO terms predicted by EggNOG mapper. GO.ID = BP:GO term IDs; Sig genes = total number of genes for each GO term detected as sign…
Table S11 - DEGs post-pre	Significant differentially expressed genes (DEGs) in post-parturition Z. vivipara oviduct tissue as compared to pre-pregnancy. LogFC = log2(fold-change) in normalised gene transcript counts-per-million (CPM) between pregnant and non-pregnant samples as calculated by edgeR; LogCPM = log2(CPM); PValue - p values as calculated by edgeR; FDR = false discovery rate corrected p values as calcualted by …
Table S12 - GOs post-pre up	Significantly over-represented Biological Process (BP) Gene Ontology (GO) terms for upregulated DEGs in post-parturition Z. vivipara oviduct tissue as compared to pre-pregnancy, calculated using Fisher's Exact Test as implemented in topGO with the "weight" algorithm, using GO terms predicted by EggNOG mapper. GO.ID = BP:GO term IDs; Sig genes = total number of genes for each GO term detected as s…
Table S13 - GOs post-pre down	Significantly over-represented Biological Process (BP) Gene Ontology (GO) terms for downregulated DEGs in post-parturition Z. vivipara oviduct tissue as compared to pre-pregnancy, calculated using Fisher's Exact Test as implemented in topGO with the "weight" algorithm, using GO terms predicted by EggNOG mapper. GO.ID = BP:GO term IDs; Sig genes = total number of genes for each GO term detected as…
Table S14 - DTU pre-preg	Genes and transcripts showing differential transcript usage (DTU) between pre-pregnancy and pregnancy. geneID = gene symbol; txID = transcript isoform RefSeq accession number (both from NCBI reference genome GCF_011800845.1); gene p-adj = FDR corrected p values per gene as calculated by DEXSeq; transcript p-adj (StageR) = FDR corrected p values per transcript isoform as calcualted by StageR.
Table S15 - DTU preg-post	Genes and transcripts showing differential transcript usage (DTU) between pregnancy and post-parturition. geneID = gene symbol; txID = transcript isoform RefSeq accession number (both from NCBI reference genome GCF_011800845.1); gene p-adj = FDR corrected p values per gene as calculated by DEXSeq; transcript p-adj (StageR) = FDR corrected p values per transcript isoform as calcualted by StageR.
Table S16 - DTU post-pre	Genes and transcripts showing differential transcript usage (DTU) between pre-pregnancy and post-parturition. geneID = gene symbol; txID = transcript isoform RefSeq accession number (both from NCBI reference genome GCF_011800845.1); gene p-adj = FDR corrected p values per gene as calculated by DEXSeq; transcript p-adj (StageR) = FDR corrected p values per transcript isoform as calcualted by Stage…
Table S17 - DTU shared	Genes showing differential transcript usage (DTU) between pre-pregnancy and pregnancy as well as between pregnancy and post-parturition. RefSeq SYMBOL = gene name according to RefSeq reference genome annotation; EggNOG SYMBOL = gene name according to EggNOG mapper prediction; gene p-adj preg-pre = FDR corrected p-values per gene as calculated by DEXSeq for pregnancy compared to pre-pregnancy; gen…
Table S18 - Candidate genes	List of candidate genes found to show significant shared DGE and association with viviparity-related traits, data from Recknagel et al. (2021)
Table S19 - Amniote genes	Table showing shared DEGs during pregnancy between Zootoca and other amniote taxa, based on data compiled by Recknagel et al. (2021). Taxa used for comparisons: Equus caballus, Artiodactyla, Mus domestica, Canis lupus, Homo sapiens, Chalcides ocellatus, Phrynocephalus vlangalii, Pseudemoia entrecasteauxii, and Saiphos equalis. Shared with = number of amniote taxa with which DEGs are shared; PREGv…
Table S21 - DGE subsampling	Table showing results of subsampling sensitivity analysis using all permutations of 2 of 4 pregnant samples for differential gene expression testing. Subset = set of pregnant samples whose reads were used in each permutation of the subsampling analysis; Spearman PREGvPOST = Spearman's correlation coefficients calculated for per-gene log2 fold changes in the subsampled analysis as compared to the …
Table S21 - DTU subsampling	Table showing results of subsampling sensitivity analysis using all permutations of 2 of 4 pregnant samples for differential transcript usage testing. Subset = set of pregnant samples whose reads were used in each permutation of the subsampling analysis; Spearman PREGvPOST = Spearman's correlation coefficients calculated for per-transcript log2 fold changes in the subsampled analysis as compared …

## Sheet: Table S1 - Sample Sheet
Batch	Barcode	SampleID	Individual	Tissue	Condition	Bases	Reads	Mapping
Apr_22	barcode01	PRE-1	ELT13768	Oviduct	pre rep	705254467	1788746	0.9028
Apr_22	barcode02	PRE-2	ELT13769	Oviduct	pre rep	437753504	821220	0.9417
Aug_23	barcode05	PREG-3	ELT13777	Oviduct	pregnant	1015766343	1994634	0.8443
Aug_23	barcode06	PREG-4	ELT13778	Oviduct	pregnant	959377609	2222284	0.8634
Jul_23	barcode07	PREG-5	ELT13779	Oviduct	pregnant	171117843	277789	0.8739
Jul_23	barcode08	PREG-6	ELT13780	Oviduct	pregnant	376564174	601866	0.8625
Feb_23	barcode02	PP-1	ELT13078	Oviduct	post rep	307796598	726071	0.7218
Feb_23	barcode03	PP-2	ELT13080	Oviduct	post rep	219052499	8432610	0.7952

## Sheet: Table S2 - DEGs preg-non
SYMBOL	LogFC	pvalue	padj	GOs
RPS10	-3.6604	3.37603e-21	1.33184e-17	GO:0000028,GO:0002181,GO:0003674,GO:0003676,GO:0003723,GO:0003735,GO:0005198,GO:0005488,GO:0005515,GO:0005575,GO:0005622,GO:0005623,GO:0005634,GO:0005730,GO:0005737,GO:0005829,GO:0005840,GO:0006412,GO:0006518,GO:0006807,GO:0006996,GO:0007275,GO:0007568,GO:0008150,GO:0008152,GO:0008340,GO:0009058,GO:0009059,GO:0009987,GO:0010259,GO:0010467,GO:0015935,GO:0016043,GO:0019538,GO:0022607,GO:0022613,GO:…
HBE1_LOC118079427	3.46156	1.1094e-20	1.90681e-17	GO:0000122,GO:0003674,GO:0005344,GO:0005488,GO:0005515,GO:0005575,GO:0005576,GO:0005615,GO:0005622,GO:0005623,GO:0005737,GO:0005829,GO:0005833,GO:0006355,GO:0006357,GO:0006810,GO:0006950,GO:0007596,GO:0007599,GO:0008144,GO:0008150,GO:0009611,GO:0009889,GO:0009890,GO:0009892,GO:0009987,GO:0010468,GO:0010556,GO:0010558,GO:0010605,GO:0010629,GO:0015669,GO:0015671,GO:0015893,GO:0016043,GO:0019219,GO:…
ACER3	-3.56047	2.98249e-19	3.92197e-16	GO:0000139,GO:0003674,GO:0003824,GO:0004553,GO:0005575,GO:0005622,GO:0005623,GO:0005737,GO:0005783,GO:0005789,GO:0005794,GO:0006066,GO:0006629,GO:0006643,GO:0006665,GO:0006670,GO:0006671,GO:0006807,GO:0008150,GO:0008152,GO:0008284,GO:0008610,GO:0009058,GO:0009987,GO:0012505,GO:0016020,GO:0016021,GO:0016787,GO:0016798,GO:0016810,GO:0016811,GO:0017040,GO:0019751,GO:0030148,GO:0030173,GO:0030176,GO:…
RPLP1	-2.92265	7.43877e-19	7.71368e-16	GO:0000184,GO:0000956,GO:0001932,GO:0001934,GO:0002181,GO:0003674,GO:0003735,GO:0005198,GO:0005488,GO:0005575,GO:0005622,GO:0005623,GO:0005737,GO:0005829,GO:0005840,GO:0006139,GO:0006401,GO:0006402,GO:0006412,GO:0006413,GO:0006417,GO:0006518,GO:0006605,GO:0006612,GO:0006613,GO:0006614,GO:0006725,GO:0006807,GO:0006810,GO:0006886,GO:0008047,GO:0008104,GO:0008150,GO:0008152,GO:0009056,GO:0009057,GO:…
RPS18	-3.43644	7.82123e-19	7.71368e-16	GO:0000184,GO:0000956,GO:0003674,GO:0003735,GO:0005198,GO:0005488,GO:0005515,GO:0005575,GO:0005622,GO:0005623,GO:0005634,GO:0005654,GO:0005737,GO:0005783,GO:0005789,GO:0005791,GO:0005829,GO:0005840,GO:0006139,GO:0006401,GO:0006402,GO:0006412,GO:0006413,GO:0006518,GO:0006605,GO:0006612,GO:0006613,GO:0006614,GO:0006725,GO:0006807,GO:0006810,GO:0006886,GO:0008104,GO:0008150,GO:0008152,GO:0009056,GO:…
HBE1_LOC132592081	3.26648	1.51511e-18	1.32824e-15	GO:0000122,GO:0003674,GO:0005344,GO:0005488,GO:0005515,GO:0005575,GO:0005576,GO:0005615,GO:0005622,GO:0005623,GO:0005737,GO:0005829,GO:0005833,GO:0006355,GO:0006357,GO:0006810,GO:0006950,GO:0007596,GO:0007599,GO:0008144,GO:0008150,GO:0009611,GO:0009889,GO:0009890,GO:0009892,GO:0009987,GO:0010468,GO:0010556,GO:0010558,GO:0010605,GO:0010629,GO:0015669,GO:0015671,GO:0015893,GO:0016043,GO:0019219,GO:…
HBE1_LOC118085601	3.43123	5.4558e-17	3.91329e-14	GO:0000122,GO:0003674,GO:0005344,GO:0005488,GO:0005515,GO:0005575,GO:0005576,GO:0005615,GO:0005622,GO:0005623,GO:0005737,GO:0005829,GO:0005833,GO:0006355,GO:0006357,GO:0006810,GO:0006950,GO:0007596,GO:0007599,GO:0008144,GO:0008150,GO:0009611,GO:0009889,GO:0009890,GO:0009892,GO:0009987,GO:0010468,GO:0010556,GO:0010558,GO:0010605,GO:0010629,GO:0015669,GO:0015671,GO:0015893,GO:0016043,GO:0019219,GO:…
RPS14	-3.05558	9.1439e-17	5.54964e-14	GO:0000028,GO:0000122,GO:0000184,GO:0000462,GO:0000956,GO:0002181,GO:0002262,GO:0002376,GO:0002520,GO:0003674,GO:0003676,GO:0003723,GO:0003729,GO:0003735,GO:0005198,GO:0005488,GO:0005575,GO:0005622,GO:0005623,GO:0005634,GO:0005654,GO:0005730,GO:0005737,GO:0005829,GO:0005840,GO:0006139,GO:0006355,GO:0006357,GO:0006364,GO:0006396,GO:0006401,GO:0006402,GO:0006412,GO:0006413,GO:0006417,GO:0006518,GO:…
RPS21	-3.33269	1.74517e-16	9.83529e-14	GO:0000184,GO:0000447,GO:0000460,GO:0000461,GO:0000462,GO:0000466,GO:0000469,GO:0000478,GO:0000479,GO:0000956,GO:0002181,GO:0002376,GO:0002520,GO:0003674,GO:0003735,GO:0005198,GO:0005488,GO:0005515,GO:0005575,GO:0005622,GO:0005623,GO:0005634,GO:0005654,GO:0005737,GO:0005783,GO:0005789,GO:0005791,GO:0005829,GO:0005840,GO:0005844,GO:0006139,GO:0006364,GO:0006396,GO:0006401,GO:0006402,GO:0006412,GO:…
RPS12	-3.31766	2.31403e-16	1.21718e-13	GO:0000184,GO:0000956,GO:0003674,GO:0003735,GO:0005198,GO:0005575,GO:0005622,GO:0005623,GO:0005634,GO:0005654,GO:0005737,GO:0005794,GO:0005829,GO:0005840,GO:0006139,GO:0006401,GO:0006402,GO:0006412,GO:0006413,GO:0006518,GO:0006605,GO:0006612,GO:0006613,GO:0006614,GO:0006725,GO:0006807,GO:0006810,GO:0006886,GO:0008104,GO:0008150,GO:0008152,GO:0009056,GO:0009057,GO:0009058,GO:0009059,GO:0009892,GO:…
RPS15	-3.18803	2.65621e-16	1.30984e-13	GO:0000028,GO:0000054,GO:0000056,GO:0000184,GO:0000956,GO:0001889,GO:0003674,GO:0003676,GO:0003677,GO:0003723,GO:0003735,GO:0005198,GO:0005488,GO:0005575,GO:0005622,GO:0005623,GO:0005634,GO:0005654,GO:0005737,GO:0005783,GO:0005789,GO:0005791,GO:0005829,GO:0005840,GO:0006139,GO:0006364,GO:0006396,GO:0006401,GO:0006402,GO:0006403,GO:0006405,GO:0006412,GO:0006413,GO:0006518,GO:0006605,GO:0006611,GO:…
FAU	-2.73106	5.06326e-16	2.34995e-13	GO:0000184,GO:0000956,GO:0002181,GO:0002227,GO:0002251,GO:0002376,GO:0002385,GO:0003674,GO:0003676,GO:0003723,GO:0003735,GO:0005198,GO:0005488,GO:0005575,GO:0005576,GO:0005615,GO:0005622,GO:0005623,GO:0005634,GO:0005654,GO:0005737,GO:0005829,GO:0005840,GO:0006139,GO:0006401,GO:0006402,GO:0006412,GO:0006413,GO:0006518,GO:0006605,GO:0006612,GO:0006613,GO:0006614,GO:0006725,GO:0006807,GO:0006810,GO:…
RPL13	-3.15886	1.08022e-15	4.48576e-13	GO:0000184,GO:0000956,GO:0001889,GO:0002181,GO:0003674,GO:0003676,GO:0003723,GO:0003735,GO:0005198,GO:0005488,GO:0005575,GO:0005622,GO:0005623,GO:0005634,GO:0005730,GO:0005737,GO:0005783,GO:0005829,GO:0005840,GO:0006139,GO:0006401,GO:0006402,GO:0006412,GO:0006413,GO:0006518,GO:0006605,GO:0006612,GO:0006613,GO:0006614,GO:0006725,GO:0006807,GO:0006810,GO:0006886,GO:0007275,GO:0008104,GO:0008150,GO:…
RPL36	-2.91167	1.29933e-15	5.12587e-13	GO:0002181,GO:0003674,GO:0003676,GO:0003723,GO:0003735,GO:0005198,GO:0005488,GO:0005515,GO:0005575,GO:0005622,GO:0005623,GO:0005634,GO:0005730,GO:0005737,GO:0005829,GO:0005840,GO:0006412,GO:0006518,GO:0006807,GO:0007275,GO:0007399,GO:0007417,GO:0007420,GO:0008150,GO:0008152,GO:0009058,GO:0009059,GO:0009987,GO:0010467,GO:0015934,GO:0019538,GO:0022625,GO:0022626,GO:0031974,GO:0031981,GO:0032501,GO:…
RPS27A	-2.98061	1.32759e-14	4.98794e-12	GO:0000122,GO:0000165,GO:0000184,GO:0000187,GO:0000209,GO:0000715,GO:0000731,GO:0000956,GO:0001666,GO:0001932,GO:0001934,GO:0002218,GO:0002221,GO:0002224,GO:0002253,GO:0002376,GO:0002682,GO:0002684,GO:0002753,GO:0002755,GO:0002756,GO:0002757,GO:0002758,GO:0002764,GO:0005575,GO:0005622,GO:0005623,GO:0005634,GO:0005654,GO:0005737,GO:0005739,GO:0005740,GO:0005741,GO:0005768,GO:0005783,GO:0005789,GO:…
MALL	3.85018	1.47804e-14	5.30079e-12	GO:0000139,GO:0001766,GO:0003674,GO:0005198,GO:0005575,GO:0005622,GO:0005623,GO:0005737,GO:0005794,GO:0005886,GO:0007272,GO:0007275,GO:0007399,GO:0008104,GO:0008150,GO:0008366,GO:0009987,GO:0012505,GO:0016020,GO:0016021,GO:0016043,GO:0019911,GO:0030135,GO:0030136,GO:0031090,GO:0031224,GO:0031410,GO:0031579,GO:0031580,GO:0031982,GO:0031984,GO:0032501,GO:0032502,GO:0033036,GO:0042552,GO:0042592,GO:…
STAT5B_LOC118094191	-3.40853	2.35519e-14	8.07934e-12	GO:0000003,GO:0000255,GO:0000902,GO:0000904,GO:0000976,GO:0000977,GO:0000978,GO:0000981,GO:0000982,GO:0000987,GO:0001012,GO:0001067,GO:0001077,GO:0001228,GO:0001553,GO:0001654,GO:0001655,GO:0001666,GO:0001667,GO:0001672,GO:0001709,GO:0001775,GO:0001776,GO:0001779,GO:0001817,GO:0001819,GO:0001889,GO:0001910,GO:0001912,GO:0001936,GO:0001938,GO:0002009,GO:0002064,GO:0002065,GO:0002066,GO:0002119,GO:…
RPL12_LOC118084173	-2.92897	3.33975e-14	1.09794e-11	GO:0000027,GO:0000184,GO:0000381,GO:0000956,GO:0002181,GO:0003674,GO:0003676,GO:0003723,GO:0003735,GO:0005198,GO:0005488,GO:0005575,GO:0005622,GO:0005623,GO:0005634,GO:0005730,GO:0005737,GO:0005829,GO:0005840,GO:0006139,GO:0006401,GO:0006402,GO:0006412,GO:0006413,GO:0006417,GO:0006448,GO:0006518,GO:0006605,GO:0006612,GO:0006613,GO:0006614,GO:0006725,GO:0006807,GO:0006810,GO:0006886,GO:0006996,GO:…
HBA_LOC118092499	3.00531	5.8147e-14	1.75842e-11	GO:0000302,GO:0001540,GO:0001701,GO:0002262,GO:0002376,GO:0002520,GO:0003008,GO:0003013,GO:0003674,GO:0005488,GO:0005575,GO:0005576,GO:0005615,GO:0005622,GO:0005623,GO:0005737,GO:0005829,GO:0005833,GO:0005840,GO:0006810,GO:0006811,GO:0006820,GO:0006897,GO:0006898,GO:0006950,GO:0006979,GO:0007275,GO:0008015,GO:0008150,GO:0008152,GO:0008217,GO:0009056,GO:0009636,GO:0009790,GO:0009792,GO:0009987,GO:…
RPL31	-2.79812	6.35558e-14	1.79091e-11	GO:0000184,GO:0000956,GO:0002181,GO:0003674,GO:0003735,GO:0005198,GO:0005575,GO:0005622,GO:0005623,GO:0005737,GO:0005829,GO:0005840,GO:0005844,GO:0006139,GO:0006401,GO:0006402,GO:0006412,GO:0006413,GO:0006518,GO:0006605,GO:0006612,GO:0006613,GO:0006614,GO:0006725,GO:0006807,GO:0006810,GO:0006886,GO:0008104,GO:0008150,GO:0008152,GO:0009056,GO:0009057,GO:0009058,GO:0009059,GO:0009892,GO:0009987,GO:…
RPS7	-2.74125	3.1495e-13	7.91308e-11	GO:0000184,GO:0000956,GO:0001838,GO:0001841,GO:0001843,GO:0002009,GO:0002181,GO:0002376,GO:0002520,GO:0003674,GO:0003676,GO:0003723,GO:0003727,GO:0003729,GO:0003730,GO:0003735,GO:0004857,GO:0005198,GO:0005488,GO:0005515,GO:0005575,GO:0005622,GO:0005623,GO:0005634,GO:0005654,GO:0005730,GO:0005737,GO:0005829,GO:0005840,GO:0006139,GO:0006364,GO:0006396,GO:0006401,GO:0006402,GO:0006412,GO:0006413,GO:…
RPS8	-2.71299	3.20936e-13	7.91308e-11	GO:0000184,GO:0000462,GO:0000956,GO:0002164,GO:0002181,GO:0002376,GO:0002520,GO:0003674,GO:0003735,GO:0005198,GO:0005575,GO:0005622,GO:0005623,GO:0005634,GO:0005654,GO:0005737,GO:0005783,GO:0005829,GO:0005840,GO:0006139,GO:0006364,GO:0006396,GO:0006401,GO:0006402,GO:0006412,GO:0006413,GO:0006518,GO:0006605,GO:0006612,GO:0006613,GO:0006614,GO:0006725,GO:0006807,GO:0006810,GO:0006886,GO:0007275,GO:…
RPL8	-2.60052	3.63504e-13	8.43544e-11	GO:0002181,GO:0003674,GO:0003676,GO:0003723,GO:0003735,GO:0005198,GO:0005488,GO:0005575,GO:0005622,GO:0005623,GO:0005737,GO:0005829,GO:0005840,GO:0006412,GO:0006518,GO:0006807,GO:0008150,GO:0008152,GO:0009058,GO:0009059,GO:0009987,GO:0010467,GO:0015934,GO:0019538,GO:0022625,GO:0022626,GO:0032991,GO:0034641,GO:0034645,GO:0043043,GO:0043170,GO:0043226,GO:0043228,GO:0043229,GO:0043232,GO:0043603,GO:…
RPS23_LOC118076902	-2.61507	3.81848e-13	8.60793e-11	GO:0000184,GO:0000956,GO:0002181,GO:0003674,GO:0003735,GO:0005198,GO:0005575,GO:0005622,GO:0005623,GO:0005634,GO:0005654,GO:0005737,GO:0005783,GO:0005789,GO:0005791,GO:0005829,GO:0005840,GO:0005844,GO:0006139,GO:0006401,GO:0006402,GO:0006412,GO:0006413,GO:0006417,GO:0006518,GO:0006605,GO:0006612,GO:0006613,GO:0006614,GO:0006725,GO:0006807,GO:0006810,GO:0006886,GO:0006996,GO:0008104,GO:0008150,GO:…
RPL6	-2.51242	5.568e-13	1.22032e-10	GO:0000027,GO:0000049,GO:0000184,GO:0000956,GO:0002181,GO:0003674,GO:0003676,GO:0003677,GO:0003723,GO:0003729,GO:0003735,GO:0005198,GO:0005488,GO:0005515,GO:0005575,GO:0005622,GO:0005623,GO:0005634,GO:0005730,GO:0005737,GO:0005783,GO:0005789,GO:0005791,GO:0005829,GO:0005840,GO:0005844,GO:0006139,GO:0006355,GO:0006401,GO:0006402,GO:0006412,GO:0006413,GO:0006518,GO:0006605,GO:0006612,GO:0006613,GO:…
RPS17_LOC118087794	-2.55367	8.71764e-13	1.85898e-10	GO:0000028,GO:0000184,GO:0000956,GO:0002262,GO:0002376,GO:0003674,GO:0003735,GO:0005198,GO:0005575,GO:0005622,GO:0005623,GO:0005634,GO:0005654,GO:0005737,GO:0005829,GO:0005840,GO:0006139,GO:0006364,GO:0006396,GO:0006401,GO:0006402,GO:0006412,GO:0006413,GO:0006518,GO:0006605,GO:0006612,GO:0006613,GO:0006614,GO:0006725,GO:0006807,GO:0006810,GO:0006886,GO:0006996,GO:0008104,GO:0008150,GO:0008152,GO:…
RPL39	-2.63089	9.25878e-13	1.92242e-10	GO:0000184,GO:0000956,GO:0002181,GO:0002227,GO:0002251,GO:0002376,GO:0002385,GO:0003674,GO:0003676,GO:0003723,GO:0003735,GO:0005198,GO:0005488,GO:0005575,GO:0005576,GO:0005615,GO:0005622,GO:0005623,GO:0005737,GO:0005829,GO:0005840,GO:0005844,GO:0006139,GO:0006401,GO:0006402,GO:0006412,GO:0006413,GO:0006518,GO:0006605,GO:0006612,GO:0006613,GO:0006614,GO:0006725,GO:0006807,GO:0006810,GO:0006886,GO:…
RPL37	-2.47303	1.14125e-12	2.30883e-10	GO:0000184,GO:0000956,GO:0002181,GO:0003674,GO:0003676,GO:0003723,GO:0003735,GO:0005198,GO:0005488,GO:0005515,GO:0005575,GO:0005622,GO:0005623,GO:0005737,GO:0005829,GO:0005840,GO:0006139,GO:0006401,GO:0006402,GO:0006412,GO:0006413,GO:0006518,GO:0006605,GO:0006612,GO:0006613,GO:0006614,GO:0006725,GO:0006807,GO:0006810,GO:0006886,GO:0008104,GO:0008150,GO:0008152,GO:0009056,GO:0009057,GO:0009058,GO:…
RPL28	-2.55793	2.41881e-12	4.77109e-10	GO:0000184,GO:0000956,GO:0002181,GO:0003674,GO:0003735,GO:0005198,GO:0005575,GO:0005622,GO:0005623,GO:0005737,GO:0005829,GO:0005840,GO:0006139,GO:0006401,GO:0006402,GO:0006412,GO:0006413,GO:0006518,GO:0006605,GO:0006612,GO:0006613,GO:0006614,GO:0006725,GO:0006807,GO:0006810,GO:0006886,GO:0008104,GO:0008150,GO:0008152,GO:0009056,GO:0009057,GO:0009058,GO:0009059,GO:0009892,GO:0009987,GO:0010467,GO:…
TUSC1	-2.62146	2.58714e-12	4.97867e-10	-
RPS27	-2.3372	2.7565e-12	5.17829e-10	GO:0000028,GO:0000184,GO:0000956,GO:0003674,GO:0003676,GO:0003677,GO:0003735,GO:0005198,GO:0005488,GO:0005575,GO:0005622,GO:0005623,GO:0005634,GO:0005654,GO:0005737,GO:0005829,GO:0005840,GO:0006139,GO:0006364,GO:0006396,GO:0006401,GO:0006402,GO:0006412,GO:0006413,GO:0006518,GO:0006605,GO:0006612,GO:0006613,GO:0006614,GO:0006725,GO:0006807,GO:0006810,GO:0006886,GO:0006996,GO:0008104,GO:0008150,GO:…
RPS15A	-2.8209	3.27141e-12	6.00265e-10	GO:0002181,GO:0003674,GO:0003735,GO:0005198,GO:0005575,GO:0005622,GO:0005623,GO:0005737,GO:0005829,GO:0005840,GO:0006412,GO:0006518,GO:0006807,GO:0007275,GO:0007568,GO:0008150,GO:0008152,GO:0008340,GO:0009058,GO:0009059,GO:0009987,GO:0010259,GO:0010467,GO:0015935,GO:0019538,GO:0022626,GO:0022627,GO:0032501,GO:0032502,GO:0032991,GO:0034641,GO:0034645,GO:0043043,GO:0043170,GO:0043226,GO:0043228,GO:…
RPL24	-2.44591	3.83152e-12	6.87061e-10	GO:0000027,GO:0000075,GO:0000184,GO:0000278,GO:0000280,GO:0000902,GO:0000904,GO:0000956,GO:0001654,GO:0002181,GO:0003674,GO:0003676,GO:0003723,GO:0003735,GO:0005198,GO:0005488,GO:0005575,GO:0005622,GO:0005623,GO:0005737,GO:0005783,GO:0005829,GO:0005840,GO:0005844,GO:0006139,GO:0006401,GO:0006402,GO:0006412,GO:0006413,GO:0006518,GO:0006605,GO:0006612,GO:0006613,GO:0006614,GO:0006725,GO:0006807,GO:…
LOC118086006	-2.58069	6.75503e-12	1.18438e-09	-
RPSA	-2.73452	7.41535e-12	1.27189e-09	GO:0000028,GO:0000184,GO:0000447,GO:0000460,GO:0000461,GO:0000462,GO:0000466,GO:0000469,GO:0000478,GO:0000479,GO:0000956,GO:0002181,GO:0003674,GO:0003735,GO:0005055,GO:0005198,GO:0005488,GO:0005515,GO:0005575,GO:0005576,GO:0005604,GO:0005622,GO:0005623,GO:0005634,GO:0005654,GO:0005737,GO:0005829,GO:0005840,GO:0005886,GO:0006139,GO:0006364,GO:0006396,GO:0006401,GO:0006402,GO:0006403,GO:0006405,GO:…
RPL27A	-2.69953	7.57797e-12	1.27213e-09	GO:0002181,GO:0003674,GO:0003676,GO:0003723,GO:0003735,GO:0005198,GO:0005488,GO:0005575,GO:0005622,GO:0005623,GO:0005737,GO:0005783,GO:0005829,GO:0005840,GO:0006412,GO:0006518,GO:0006807,GO:0008150,GO:0008152,GO:0009058,GO:0009059,GO:0009987,GO:0010467,GO:0012505,GO:0015934,GO:0019538,GO:0022625,GO:0022626,GO:0032991,GO:0034641,GO:0034645,GO:0043043,GO:0043170,GO:0043226,GO:0043227,GO:0043228,GO:…
HSD17B11_LOC118084328	-5.13321	8.77984e-12	1.44319e-09	GO:0003674,GO:0003824,GO:0004303,GO:0005575,GO:0005622,GO:0005623,GO:0005737,GO:0005783,GO:0005811,GO:0005829,GO:0006629,GO:0006694,GO:0006703,GO:0006706,GO:0006710,GO:0008150,GO:0008152,GO:0008202,GO:0008209,GO:0008210,GO:0008610,GO:0009056,GO:0009058,GO:0009889,GO:0009891,GO:0009893,GO:0009987,GO:0010817,GO:0012505,GO:0016042,GO:0016229,GO:0016491,GO:0016614,GO:0016616,GO:0019216,GO:0019222,GO:…
SURF1_LOC132591531	-2.48368	1.21046e-11	1.94909e-09	GO:0002164,GO:0002165,GO:0002168,GO:0003674,GO:0003824,GO:0004129,GO:0005215,GO:0005575,GO:0005622,GO:0005623,GO:0005737,GO:0005739,GO:0005740,GO:0005743,GO:0005746,GO:0006091,GO:0006119,GO:0006139,GO:0006163,GO:0006164,GO:0006725,GO:0006753,GO:0006754,GO:0006793,GO:0006796,GO:0006807,GO:0006810,GO:0006811,GO:0006812,GO:0006996,GO:0007005,GO:0007275,GO:0007610,GO:0007632,GO:0008150,GO:0008152,GO:…
RPL10A	-2.70099	1.33978e-11	2.11417e-09	GO:0000470,GO:0002181,GO:0003674,GO:0003676,GO:0003723,GO:0003735,GO:0005198,GO:0005488,GO:0005575,GO:0005622,GO:0005623,GO:0005737,GO:0005829,GO:0005840,GO:0006139,GO:0006364,GO:0006396,GO:0006412,GO:0006518,GO:0006725,GO:0006807,GO:0008150,GO:0008152,GO:0009058,GO:0009059,GO:0009987,GO:0010467,GO:0015934,GO:0016070,GO:0016072,GO:0019538,GO:0022613,GO:0022625,GO:0022626,GO:0032991,GO:0034470,GO:…
RPS28	-2.42235	2.29729e-11	3.4857e-09	GO:0000028,GO:0000184,GO:0000956,GO:0002181,GO:0003674,GO:0003676,GO:0003723,GO:0003735,GO:0005198,GO:0005488,GO:0005575,GO:0005622,GO:0005623,GO:0005634,GO:0005654,GO:0005737,GO:0005783,GO:0005789,GO:0005791,GO:0005829,GO:0005840,GO:0005844,GO:0006139,GO:0006364,GO:0006396,GO:0006401,GO:0006402,GO:0006412,GO:0006413,GO:0006518,GO:0006605,GO:0006612,GO:0006613,GO:0006614,GO:0006725,GO:0006807,GO:…
RPS24	-2.52201	3.38584e-11	4.9471e-09	GO:0000462,GO:0001889,GO:0003674,GO:0005488,GO:0005515,GO:0005575,GO:0005622,GO:0005623,GO:0005737,GO:0005829,GO:0005840,GO:0006139,GO:0006364,GO:0006396,GO:0006412,GO:0006413,GO:0006518,GO:0006725,GO:0006807,GO:0007275,GO:0008150,GO:0008152,GO:0009058,GO:0009059,GO:0009987,GO:0010467,GO:0015935,GO:0016070,GO:0016072,GO:0019538,GO:0022613,GO:0022626,GO:0022627,GO:0030490,GO:0031099,GO:0031100,GO:…
RPS16	-2.63217	3.73945e-11	5.36441e-09	GO:0000184,GO:0000462,GO:0000956,GO:0002181,GO:0003674,GO:0003676,GO:0003723,GO:0003735,GO:0005198,GO:0005488,GO:0005515,GO:0005575,GO:0005622,GO:0005623,GO:0005634,GO:0005654,GO:0005737,GO:0005829,GO:0005840,GO:0006139,GO:0006364,GO:0006396,GO:0006401,GO:0006402,GO:0006412,GO:0006413,GO:0006518,GO:0006605,GO:0006612,GO:0006613,GO:0006614,GO:0006725,GO:0006807,GO:0006810,GO:0006886,GO:0008104,GO:…
LAMP1	-2.02995	5.4262e-11	7.64513e-09	GO:0000003,GO:0000323,GO:0001775,GO:0001910,GO:0001912,GO:0002252,GO:0002263,GO:0002274,GO:0002275,GO:0002283,GO:0002366,GO:0002376,GO:0002443,GO:0002444,GO:0002446,GO:0002682,GO:0002684,GO:0002694,GO:0002696,GO:0002697,GO:0002699,GO:0002703,GO:0002705,GO:0002706,GO:0002708,GO:0002715,GO:0002717,GO:0003674,GO:0005488,GO:0005515,GO:0005575,GO:0005622,GO:0005623,GO:0005737,GO:0005764,GO:0005765,GO:…
CMBL_LOC118089886	-2.41962	6.64451e-11	9.1974e-09	GO:0003674,GO:0003824,GO:0005575,GO:0005622,GO:0005623,GO:0005737,GO:0005829,GO:0006805,GO:0008150,GO:0008152,GO:0009410,GO:0009987,GO:0016787,GO:0042221,GO:0044237,GO:0044424,GO:0044444,GO:0044464,GO:0050896,GO:0051716,GO:0070887,GO:0071466
RPL7	-2.44828	7.49351e-11	1.01938e-08	GO:0000184,GO:0000463,GO:0000470,GO:0000956,GO:0001889,GO:0002165,GO:0002181,GO:0003674,GO:0003676,GO:0003677,GO:0003723,GO:0003729,GO:0003735,GO:0005198,GO:0005488,GO:0005515,GO:0005575,GO:0005622,GO:0005623,GO:0005737,GO:0005829,GO:0005840,GO:0005844,GO:0006139,GO:0006364,GO:0006396,GO:0006401,GO:0006402,GO:0006412,GO:0006413,GO:0006518,GO:0006605,GO:0006612,GO:0006613,GO:0006614,GO:0006725,GO:…
RPLP0	-2.22506	7.83059e-11	1.04718e-08	GO:0000184,GO:0000956,GO:0002181,GO:0003674,GO:0003735,GO:0003824,GO:0003906,GO:0004518,GO:0004519,GO:0004520,GO:0004536,GO:0005198,GO:0005488,GO:0005575,GO:0005622,GO:0005623,GO:0005634,GO:0005737,GO:0005783,GO:0005829,GO:0005840,GO:0006139,GO:0006259,GO:0006401,GO:0006402,GO:0006412,GO:0006413,GO:0006518,GO:0006605,GO:0006612,GO:0006613,GO:0006614,GO:0006725,GO:0006807,GO:0006810,GO:0006886,GO:…
RPL19	-2.50362	1.1913e-10	1.56656e-08	GO:0000184,GO:0000956,GO:0001889,GO:0002181,GO:0002376,GO:0002520,GO:0003674,GO:0003676,GO:0003723,GO:0003735,GO:0005198,GO:0005488,GO:0005575,GO:0005622,GO:0005623,GO:0005737,GO:0005829,GO:0005840,GO:0005844,GO:0006139,GO:0006401,GO:0006402,GO:0006412,GO:0006413,GO:0006518,GO:0006605,GO:0006612,GO:0006613,GO:0006614,GO:0006725,GO:0006807,GO:0006810,GO:0006886,GO:0007275,GO:0007568,GO:0008104,GO:…
ABCE1	-2.02818	1.53741e-10	1.98111e-08	GO:0000054,GO:0000166,GO:0000956,GO:0001558,GO:0001959,GO:0002682,GO:0003674,GO:0004857,GO:0005488,GO:0005506,GO:0005515,GO:0005524,GO:0005575,GO:0005622,GO:0005623,GO:0005737,GO:0005739,GO:0005759,GO:0005829,GO:0006139,GO:0006401,GO:0006402,GO:0006403,GO:0006405,GO:0006412,GO:0006413,GO:0006415,GO:0006518,GO:0006611,GO:0006725,GO:0006807,GO:0006810,GO:0006886,GO:0006913,GO:0006996,GO:0008104,GO:…
RPL7A	-2.41208	1.57664e-10	1.98111e-08	GO:0000184,GO:0000470,GO:0000956,GO:0002181,GO:0003674,GO:0003676,GO:0003723,GO:0003735,GO:0005198,GO:0005488,GO:0005515,GO:0005516,GO:0005575,GO:0005622,GO:0005623,GO:0005737,GO:0005829,GO:0005840,GO:0005844,GO:0006139,GO:0006364,GO:0006396,GO:0006401,GO:0006402,GO:0006412,GO:0006413,GO:0006518,GO:0006605,GO:0006612,GO:0006613,GO:0006614,GO:0006725,GO:0006807,GO:0006810,GO:0006886,GO:0008104,GO:…
RPL7A_LOC132591436	-2.38227	1.58188e-10	1.98111e-08	GO:0000184,GO:0000470,GO:0000956,GO:0002181,GO:0003674,GO:0003676,GO:0003723,GO:0003735,GO:0005198,GO:0005488,GO:0005515,GO:0005516,GO:0005575,GO:0005622,GO:0005623,GO:0005737,GO:0005829,GO:0005840,GO:0005844,GO:0006139,GO:0006364,GO:0006396,GO:0006401,GO:0006402,GO:0006412,GO:0006413,GO:0006518,GO:0006605,GO:0006612,GO:0006613,GO:0006614,GO:0006725,GO:0006807,GO:0006810,GO:0006886,GO:0008104,GO:…
RPL30	-2.3314	2.64985e-10	3.26676e-08	-
EEF1A1	-2.22719	3.19389e-10	3.81815e-08	GO:0000049,GO:0000166,GO:0000323,GO:0001726,GO:0001775,GO:0001882,GO:0001883,GO:0002252,GO:0002263,GO:0002274,GO:0002275,GO:0002283,GO:0002366,GO:0002376,GO:0002443,GO:0002444,GO:0002446,GO:0003674,GO:0003676,GO:0003723,GO:0003729,GO:0003746,GO:0003824,GO:0003924,GO:0005488,GO:0005515,GO:0005516,GO:0005525,GO:0005575,GO:0005576,GO:0005622,GO:0005623,GO:0005634,GO:0005730,GO:0005737,GO:0005764,GO:…
RPS3A	-2.16389	3.50861e-10	4.13178e-08	GO:0000184,GO:0000956,GO:0002181,GO:0003674,GO:0003676,GO:0003723,GO:0003729,GO:0003735,GO:0005198,GO:0005488,GO:0005515,GO:0005575,GO:0005622,GO:0005623,GO:0005634,GO:0005654,GO:0005730,GO:0005737,GO:0005783,GO:0005829,GO:0005840,GO:0006139,GO:0006401,GO:0006402,GO:0006412,GO:0006413,GO:0006417,GO:0006518,GO:0006605,GO:0006612,GO:0006613,GO:0006614,GO:0006725,GO:0006807,GO:0006810,GO:0006886,GO:…
GAPDH_LOC118087317	-3.74573	3.80092e-10	4.41019e-08	GO:0000226,GO:0000740,GO:0000768,GO:0003674,GO:0003824,GO:0004365,GO:0005488,GO:0005515,GO:0005575,GO:0005622,GO:0005623,GO:0005634,GO:0005737,GO:0005829,GO:0005856,GO:0005975,GO:0005996,GO:0006006,GO:0006082,GO:0006090,GO:0006091,GO:0006094,GO:0006096,GO:0006139,GO:0006163,GO:0006164,GO:0006165,GO:0006464,GO:0006725,GO:0006732,GO:0006733,GO:0006753,GO:0006754,GO:0006757,GO:0006793,GO:0006796,GO:…
RPL35A	-2.25631	4.76516e-10	5.44886e-08	GO:0000184,GO:0000956,GO:0002181,GO:0003674,GO:0003735,GO:0005198,GO:0005488,GO:0005575,GO:0005622,GO:0005623,GO:0005737,GO:0005829,GO:0005840,GO:0006139,GO:0006364,GO:0006396,GO:0006401,GO:0006402,GO:0006412,GO:0006413,GO:0006518,GO:0006605,GO:0006612,GO:0006613,GO:0006614,GO:0006725,GO:0006807,GO:0006810,GO:0006886,GO:0008104,GO:0008150,GO:0008152,GO:0009056,GO:0009057,GO:0009058,GO:0009059,GO:…
RPS17_LOC118093187	-2.16668	6.06275e-10	6.83359e-08	GO:0000028,GO:0000184,GO:0000956,GO:0002262,GO:0002376,GO:0003674,GO:0003735,GO:0005198,GO:0005575,GO:0005622,GO:0005623,GO:0005634,GO:0005654,GO:0005737,GO:0005829,GO:0005840,GO:0006139,GO:0006364,GO:0006396,GO:0006401,GO:0006402,GO:0006412,GO:0006413,GO:0006518,GO:0006605,GO:0006612,GO:0006613,GO:0006614,GO:0006725,GO:0006807,GO:0006810,GO:0006886,GO:0006996,GO:0008104,GO:0008150,GO:0008152,GO:…
NME2_LOC118079775	-2.16098	7.89294e-10	8.64935e-08	GO:0001101,GO:0001678,GO:0001726,GO:0001775,GO:0001932,GO:0001934,GO:0002252,GO:0002263,GO:0002274,GO:0002275,GO:0002283,GO:0002366,GO:0002376,GO:0002443,GO:0002444,GO:0002446,GO:0002682,GO:0002683,GO:0002761,GO:0002762,GO:0003674,GO:0003700,GO:0003824,GO:0004550,GO:0004672,GO:0004674,GO:0005488,GO:0005504,GO:0005515,GO:0005575,GO:0005576,GO:0005615,GO:0005622,GO:0005623,GO:0005737,GO:0005739,GO:…
RPL18A	-2.29752	7.8628e-10	8.64935e-08	GO:0000184,GO:0000956,GO:0002181,GO:0003674,GO:0003676,GO:0003723,GO:0003735,GO:0005198,GO:0005488,GO:0005575,GO:0005622,GO:0005623,GO:0005737,GO:0005829,GO:0005840,GO:0005844,GO:0006139,GO:0006401,GO:0006402,GO:0006412,GO:0006413,GO:0006518,GO:0006605,GO:0006612,GO:0006613,GO:0006614,GO:0006725,GO:0006807,GO:0006810,GO:0006886,GO:0008104,GO:0008150,GO:0008152,GO:0009056,GO:0009057,GO:0009058,GO:…
EEF1B2	-2.30807	8.20151e-10	8.86437e-08	-
RPS5	-2.28157	1.03052e-09	1.09875e-07	GO:0000028,GO:0000184,GO:0000956,GO:0002181,GO:0003674,GO:0003676,GO:0003723,GO:0003729,GO:0003735,GO:0005198,GO:0005488,GO:0005575,GO:0005622,GO:0005623,GO:0005634,GO:0005654,GO:0005730,GO:0005737,GO:0005829,GO:0005840,GO:0006139,GO:0006401,GO:0006402,GO:0006412,GO:0006413,GO:0006450,GO:0006518,GO:0006605,GO:0006612,GO:0006613,GO:0006614,GO:0006725,GO:0006807,GO:0006810,GO:0006886,GO:0006996,GO:…
RPLP2	-2.33463	1.19421e-09	1.25631e-07	GO:0002181,GO:0003674,GO:0003735,GO:0005198,GO:0005575,GO:0005622,GO:0005623,GO:0005737,GO:0005829,GO:0005840,GO:0006412,GO:0006518,GO:0006807,GO:0008150,GO:0008152,GO:0009058,GO:0009059,GO:0009987,GO:0010467,GO:0015934,GO:0019538,GO:0022625,GO:0022626,GO:0032991,GO:0034641,GO:0034645,GO:0043043,GO:0043170,GO:0043226,GO:0043228,GO:0043229,GO:0043232,GO:0043603,GO:0043604,GO:0044237,GO:0044238,GO:…
EEF1D	-2.29257	1.21907e-09	1.26558e-07	GO:0001650,GO:0003674,GO:0003676,GO:0003677,GO:0003723,GO:0003746,GO:0005488,GO:0005515,GO:0005575,GO:0005622,GO:0005623,GO:0005634,GO:0005730,GO:0005737,GO:0005829,GO:0005853,GO:0006139,GO:0006351,GO:0006412,GO:0006414,GO:0006518,GO:0006725,GO:0006807,GO:0008134,GO:0008135,GO:0008150,GO:0008152,GO:0009058,GO:0009059,GO:0009299,GO:0009314,GO:0009628,GO:0009987,GO:0010212,GO:0010467,GO:0010941,GO:…
RPS3	-2.18103	1.38829e-09	1.42255e-07	GO:0000702,GO:0002181,GO:0003674,GO:0003676,GO:0003677,GO:0003684,GO:0003735,GO:0003824,GO:0003906,GO:0005198,GO:0005488,GO:0005575,GO:0005622,GO:0005623,GO:0005634,GO:0005737,GO:0005829,GO:0005840,GO:0006139,GO:0006259,GO:0006281,GO:0006412,GO:0006518,GO:0006725,GO:0006807,GO:0006950,GO:0006974,GO:0008150,GO:0008152,GO:0008534,GO:0009058,GO:0009059,GO:0009987,GO:0010467,GO:0010941,GO:0015935,GO:…
RPL23	-2.26291	1.55119e-09	1.56909e-07	GO:0000122,GO:0000184,GO:0000956,GO:0001221,GO:0001223,GO:0002181,GO:0003674,GO:0003676,GO:0003723,GO:0003735,GO:0004857,GO:0005198,GO:0005488,GO:0005515,GO:0005575,GO:0005622,GO:0005623,GO:0005634,GO:0005654,GO:0005730,GO:0005737,GO:0005783,GO:0005789,GO:0005791,GO:0005829,GO:0005840,GO:0006139,GO:0006355,GO:0006357,GO:0006401,GO:0006402,GO:0006412,GO:0006413,GO:0006518,GO:0006605,GO:0006606,GO:…
RPL13A_LOC118085881	-2.67035	1.73563e-09	1.71177e-07	GO:0000184,GO:0000956,GO:0002181,GO:0002237,GO:0002376,GO:0003674,GO:0003676,GO:0003723,GO:0003729,GO:0003735,GO:0005198,GO:0005488,GO:0005575,GO:0005622,GO:0005623,GO:0005737,GO:0005829,GO:0005840,GO:0006139,GO:0006401,GO:0006402,GO:0006412,GO:0006413,GO:0006417,GO:0006446,GO:0006518,GO:0006605,GO:0006612,GO:0006613,GO:0006614,GO:0006725,GO:0006807,GO:0006810,GO:0006886,GO:0006928,GO:0006935,GO:…
RPL38	-2.12894	1.72057e-09	1.71177e-07	GO:0000027,GO:0000028,GO:0000184,GO:0000956,GO:0001501,GO:0001503,GO:0002181,GO:0003008,GO:0003674,GO:0003676,GO:0003723,GO:0003735,GO:0005198,GO:0005488,GO:0005575,GO:0005622,GO:0005623,GO:0005737,GO:0005829,GO:0005840,GO:0005844,GO:0006139,GO:0006401,GO:0006402,GO:0006412,GO:0006413,GO:0006417,GO:0006518,GO:0006605,GO:0006612,GO:0006613,GO:0006614,GO:0006725,GO:0006807,GO:0006810,GO:0006886,GO:…
RPL22L1	-2.55908	1.90436e-09	1.85499e-07	GO:0002181,GO:0003674,GO:0003676,GO:0003723,GO:0003735,GO:0005198,GO:0005488,GO:0005575,GO:0005622,GO:0005623,GO:0005737,GO:0005829,GO:0005840,GO:0006412,GO:0006518,GO:0006807,GO:0008150,GO:0008152,GO:0009058,GO:0009059,GO:0009987,GO:0010467,GO:0015934,GO:0019538,GO:0022625,GO:0022626,GO:0032991,GO:0034641,GO:0034645,GO:0043043,GO:0043170,GO:0043226,GO:0043228,GO:0043229,GO:0043232,GO:0043603,GO:…
RPS13	-2.24606	2.33625e-09	2.24793e-07	GO:0000184,GO:0000956,GO:0002181,GO:0003674,GO:0003676,GO:0003723,GO:0003729,GO:0003735,GO:0005198,GO:0005488,GO:0005575,GO:0005622,GO:0005623,GO:0005634,GO:0005654,GO:0005730,GO:0005737,GO:0005829,GO:0005840,GO:0006139,GO:0006401,GO:0006402,GO:0006412,GO:0006413,GO:0006518,GO:0006605,GO:0006612,GO:0006613,GO:0006614,GO:0006725,GO:0006807,GO:0006810,GO:0006886,GO:0008104,GO:0008150,GO:0008152,GO:…
SLIRP	-2.25458	2.42002e-09	2.30048e-07	GO:0005575,GO:0005622,GO:0005623,GO:0005737,GO:0005739,GO:0043226,GO:0043227,GO:0043229,GO:0043231,GO:0044424,GO:0044444,GO:0044464
RPL34	-1.99829	2.93889e-09	2.76046e-07	GO:0002181,GO:0003674,GO:0003676,GO:0003723,GO:0003735,GO:0005198,GO:0005488,GO:0005515,GO:0005575,GO:0005622,GO:0005623,GO:0005737,GO:0005829,GO:0005840,GO:0006412,GO:0006518,GO:0006807,GO:0008092,GO:0008150,GO:0008152,GO:0009058,GO:0009059,GO:0009987,GO:0010467,GO:0015934,GO:0017022,GO:0019538,GO:0022613,GO:0022625,GO:0022626,GO:0032991,GO:0034641,GO:0034645,GO:0042254,GO:0043043,GO:0043170,GO:…
RPL32	-2.05979	3.93488e-09	3.65249e-07	GO:0000184,GO:0000956,GO:0001889,GO:0002181,GO:0003674,GO:0003735,GO:0005198,GO:0005575,GO:0005622,GO:0005623,GO:0005634,GO:0005730,GO:0005737,GO:0005783,GO:0005789,GO:0005791,GO:0005829,GO:0005840,GO:0005844,GO:0006139,GO:0006401,GO:0006402,GO:0006412,GO:0006413,GO:0006518,GO:0006605,GO:0006612,GO:0006613,GO:0006614,GO:0006725,GO:0006807,GO:0006810,GO:0006886,GO:0007275,GO:0008104,GO:0008150,GO:…
RPL11	-2.12522	4.32425e-09	3.96725e-07	GO:0000027,GO:0002181,GO:0003674,GO:0003676,GO:0003723,GO:0003735,GO:0005198,GO:0005488,GO:0005515,GO:0005575,GO:0005622,GO:0005623,GO:0005634,GO:0005730,GO:0005737,GO:0005829,GO:0005840,GO:0006412,GO:0006518,GO:0006807,GO:0006996,GO:0008150,GO:0008152,GO:0009058,GO:0009059,GO:0009987,GO:0010467,GO:0015934,GO:0016043,GO:0019538,GO:0022607,GO:0022613,GO:0022618,GO:0022625,GO:0022626,GO:0031974,GO:…
RPL13A	-2.23536	5.26176e-09	4.77188e-07	GO:0000184,GO:0000956,GO:0002181,GO:0002237,GO:0002376,GO:0003674,GO:0003676,GO:0003723,GO:0003729,GO:0003735,GO:0005198,GO:0005488,GO:0005575,GO:0005622,GO:0005623,GO:0005737,GO:0005829,GO:0005840,GO:0006139,GO:0006401,GO:0006402,GO:0006412,GO:0006413,GO:0006417,GO:0006446,GO:0006518,GO:0006605,GO:0006612,GO:0006613,GO:0006614,GO:0006725,GO:0006807,GO:0006810,GO:0006886,GO:0006928,GO:0006935,GO:…
RPL14	-2.27132	5.34781e-09	4.7948e-07	GO:0000184,GO:0000956,GO:0002181,GO:0003674,GO:0003676,GO:0003723,GO:0003735,GO:0005198,GO:0005488,GO:0005575,GO:0005622,GO:0005623,GO:0005737,GO:0005783,GO:0005789,GO:0005791,GO:0005829,GO:0005840,GO:0006139,GO:0006364,GO:0006396,GO:0006401,GO:0006402,GO:0006412,GO:0006413,GO:0006518,GO:0006605,GO:0006612,GO:0006613,GO:0006614,GO:0006725,GO:0006807,GO:0006810,GO:0006886,GO:0008104,GO:0008150,GO:…
GAPDH	-1.91356	5.56456e-09	4.9228e-07	GO:0000226,GO:0000740,GO:0000768,GO:0003674,GO:0003824,GO:0004365,GO:0005488,GO:0005515,GO:0005575,GO:0005622,GO:0005623,GO:0005634,GO:0005737,GO:0005829,GO:0005856,GO:0005975,GO:0005996,GO:0006006,GO:0006082,GO:0006090,GO:0006091,GO:0006094,GO:0006096,GO:0006139,GO:0006163,GO:0006164,GO:0006165,GO:0006464,GO:0006725,GO:0006732,GO:0006733,GO:0006753,GO:0006754,GO:0006757,GO:0006793,GO:0006796,GO:…
RPL27	-2.10184	5.61536e-09	4.9228e-07	GO:0000184,GO:0000956,GO:0002181,GO:0002262,GO:0002376,GO:0002520,GO:0003674,GO:0003735,GO:0005198,GO:0005575,GO:0005622,GO:0005623,GO:0005737,GO:0005783,GO:0005789,GO:0005791,GO:0005829,GO:0005840,GO:0006139,GO:0006364,GO:0006396,GO:0006401,GO:0006402,GO:0006412,GO:0006413,GO:0006518,GO:0006605,GO:0006612,GO:0006613,GO:0006614,GO:0006725,GO:0006807,GO:0006810,GO:0006886,GO:0007275,GO:0008104,GO:…
SSR4	-1.86736	6.55143e-09	5.56846e-07	GO:0003674,GO:0005488,GO:0005515,GO:0005575,GO:0005622,GO:0005623,GO:0005737,GO:0005783,GO:0005784,GO:0005789,GO:0005791,GO:0012505,GO:0016020,GO:0030867,GO:0031090,GO:0031984,GO:0032991,GO:0042175,GO:0043226,GO:0043227,GO:0043229,GO:0043231,GO:0044422,GO:0044424,GO:0044425,GO:0044432,GO:0044444,GO:0044446,GO:0044464,GO:0071256,GO:0098588,GO:0098796,GO:0098827
RPL9	-2.17	6.80363e-09	5.7107e-07	GO:0000184,GO:0000956,GO:0002181,GO:0003674,GO:0003676,GO:0003723,GO:0003735,GO:0005198,GO:0005488,GO:0005575,GO:0005622,GO:0005623,GO:0005737,GO:0005829,GO:0005840,GO:0006139,GO:0006401,GO:0006402,GO:0006412,GO:0006413,GO:0006518,GO:0006605,GO:0006612,GO:0006613,GO:0006614,GO:0006725,GO:0006807,GO:0006810,GO:0006886,GO:0008104,GO:0008150,GO:0008152,GO:0009056,GO:0009057,GO:0009058,GO:0009059,GO:…
BTF3	-1.88623	7.96817e-09	6.61777e-07	GO:0001701,GO:0005575,GO:0005622,GO:0005623,GO:0005634,GO:0005737,GO:0005829,GO:0007275,GO:0008150,GO:0009790,GO:0009792,GO:0032501,GO:0032502,GO:0043009,GO:0043226,GO:0043227,GO:0043229,GO:0043231,GO:0044424,GO:0044444,GO:0044464,GO:0048856
RGS5_LOC118089085	2.36486	1.11207e-08	9.13979e-07	GO:0003674,GO:0005096,GO:0005575,GO:0005622,GO:0005623,GO:0005737,GO:0005829,GO:0005886,GO:0007154,GO:0007165,GO:0007186,GO:0008047,GO:0008150,GO:0008277,GO:0008285,GO:0009966,GO:0009968,GO:0009987,GO:0010646,GO:0010648,GO:0016020,GO:0023051,GO:0023052,GO:0023057,GO:0030234,GO:0030695,GO:0042127,GO:0043085,GO:0043087,GO:0043547,GO:0044093,GO:0044424,GO:0044444,GO:0044464,GO:0045744,GO:0048519,GO:…
ELN	6.29931	1.17553e-08	9.56179e-07	GO:0001101,GO:0001568,GO:0001666,GO:0001944,GO:0001974,GO:0003007,GO:0003008,GO:0003013,GO:0003151,GO:0003170,GO:0003176,GO:0003179,GO:0003180,GO:0003674,GO:0005198,GO:0005201,GO:0005488,GO:0005575,GO:0005576,GO:0005615,GO:0006950,GO:0006996,GO:0007010,GO:0007015,GO:0007154,GO:0007275,GO:0007507,GO:0007517,GO:0007519,GO:0007568,GO:0007584,GO:0007585,GO:0008015,GO:0008064,GO:0008150,GO:0008283,GO:…
RPS20	-2.04394	2.12825e-08	1.71346e-06	GO:0000184,GO:0000956,GO:0002181,GO:0003674,GO:0003735,GO:0005198,GO:0005575,GO:0005622,GO:0005623,GO:0005634,GO:0005654,GO:0005737,GO:0005783,GO:0005789,GO:0005791,GO:0005829,GO:0005840,GO:0006139,GO:0006401,GO:0006402,GO:0006412,GO:0006413,GO:0006518,GO:0006605,GO:0006612,GO:0006613,GO:0006614,GO:0006725,GO:0006807,GO:0006810,GO:0006886,GO:0008104,GO:0008150,GO:0008152,GO:0009056,GO:0009057,GO:…
COX4I1_LOC118087146	-2.12503	2.2987e-08	1.83199e-06	GO:0000278,GO:0003674,GO:0003824,GO:0004129,GO:0005215,GO:0005575,GO:0005622,GO:0005623,GO:0005634,GO:0005737,GO:0005739,GO:0005740,GO:0005743,GO:0005746,GO:0005751,GO:0006091,GO:0006119,GO:0006123,GO:0006139,GO:0006163,GO:0006725,GO:0006753,GO:0006793,GO:0006796,GO:0006807,GO:0006810,GO:0006811,GO:0006812,GO:0006996,GO:0007030,GO:0007049,GO:0007275,GO:0007399,GO:0007406,GO:0007584,GO:0008150,GO:…
RPS29_LOC118097582	-2.28553	3.03151e-08	2.39186e-06	GO:0002181,GO:0003674,GO:0003735,GO:0005198,GO:0005488,GO:0005575,GO:0005622,GO:0005623,GO:0005737,GO:0005783,GO:0005789,GO:0005791,GO:0005829,GO:0005840,GO:0005844,GO:0006412,GO:0006518,GO:0006807,GO:0008150,GO:0008152,GO:0008270,GO:0009058,GO:0009059,GO:0009987,GO:0010467,GO:0010941,GO:0010942,GO:0012505,GO:0015935,GO:0016020,GO:0019538,GO:0022626,GO:0022627,GO:0030867,GO:0031090,GO:0031984,GO:…
CNN1	2.04406	3.12295e-08	2.43961e-06	GO:0003674,GO:0003779,GO:0005488,GO:0005515,GO:0005575,GO:0005622,GO:0005623,GO:0005856,GO:0006937,GO:0006940,GO:0008092,GO:0008150,GO:0008285,GO:0042127,GO:0043226,GO:0043228,GO:0043229,GO:0043232,GO:0044057,GO:0044424,GO:0044464,GO:0048519,GO:0048523,GO:0048660,GO:0048662,GO:0050789,GO:0050794,GO:0051239,GO:0065007,GO:0090257,GO:1904705,GO:1904706
DAPL1	-1.97686	3.21428e-08	2.48634e-06	GO:0003674,GO:0005488,GO:0005515,GO:0006915,GO:0006950,GO:0007154,GO:0007165,GO:0008150,GO:0008219,GO:0009267,GO:0009605,GO:0009892,GO:0009894,GO:0009895,GO:0009987,GO:0009991,GO:0010506,GO:0010507,GO:0012501,GO:0019222,GO:0019904,GO:0023052,GO:0031323,GO:0031324,GO:0031329,GO:0031330,GO:0031667,GO:0031668,GO:0031669,GO:0033554,GO:0034198,GO:0042594,GO:0048519,GO:0048523,GO:0050789,GO:0050794,GO:…
TEC	-2.2078	3.45734e-08	2.64839e-06	GO:0000003,GO:0000165,GO:0001700,GO:0001932,GO:0001934,GO:0002009,GO:0002165,GO:0002253,GO:0002376,GO:0002429,GO:0002682,GO:0002684,GO:0002757,GO:0002764,GO:0002768,GO:0003006,GO:0003008,GO:0003674,GO:0003824,GO:0004672,GO:0004713,GO:0004715,GO:0005488,GO:0005543,GO:0005575,GO:0005576,GO:0005622,GO:0005623,GO:0005737,GO:0005829,GO:0005856,GO:0005886,GO:0005911,GO:0006139,GO:0006259,GO:0006260,GO:…
RPS25	-1.84362	3.71777e-08	2.8205e-06	GO:0000028,GO:0000184,GO:0000956,GO:0002181,GO:0003674,GO:0003735,GO:0005198,GO:0005575,GO:0005622,GO:0005623,GO:0005634,GO:0005654,GO:0005730,GO:0005737,GO:0005829,GO:0005840,GO:0005844,GO:0006139,GO:0006401,GO:0006402,GO:0006412,GO:0006413,GO:0006518,GO:0006605,GO:0006612,GO:0006613,GO:0006614,GO:0006725,GO:0006807,GO:0006810,GO:0006886,GO:0006950,GO:0006996,GO:0007154,GO:0008104,GO:0008150,GO:…
DES	2.21507	4.83077e-08	3.59573e-06	GO:0003008,GO:0003012,GO:0003674,GO:0005198,GO:0005200,GO:0005488,GO:0005515,GO:0005575,GO:0005622,GO:0005623,GO:0005634,GO:0005737,GO:0005829,GO:0005856,GO:0005882,GO:0005886,GO:0005911,GO:0005912,GO:0005913,GO:0005916,GO:0005921,GO:0006928,GO:0006936,GO:0006996,GO:0007010,GO:0007275,GO:0007517,GO:0008016,GO:0008092,GO:0008150,GO:0009987,GO:0014704,GO:0016020,GO:0016043,GO:0022607,GO:0030016,GO:…
RPS6	-2.07257	4.79083e-08	3.59573e-06	GO:0002181,GO:0002376,GO:0003674,GO:0003735,GO:0005198,GO:0005575,GO:0005622,GO:0005623,GO:0005634,GO:0005737,GO:0005829,GO:0005840,GO:0006139,GO:0006364,GO:0006396,GO:0006412,GO:0006518,GO:0006725,GO:0006807,GO:0006955,GO:0007275,GO:0007568,GO:0008150,GO:0008152,GO:0008340,GO:0009058,GO:0009059,GO:0009987,GO:0010259,GO:0010467,GO:0015935,GO:0016070,GO:0016072,GO:0019538,GO:0022613,GO:0022626,GO:…
SON	2.00925	5.5403e-08	4.08533e-06	GO:0000226,GO:0000278,GO:0000281,GO:0000910,GO:0003674,GO:0003676,GO:0003723,GO:0003725,GO:0005488,GO:0005515,GO:0005575,GO:0005622,GO:0005623,GO:0005634,GO:0005654,GO:0006139,GO:0006396,GO:0006397,GO:0006725,GO:0006807,GO:0006996,GO:0007010,GO:0007017,GO:0007049,GO:0008150,GO:0008152,GO:0009987,GO:0010467,GO:0010468,GO:0010941,GO:0016043,GO:0016070,GO:0016071,GO:0016604,GO:0016607,GO:0019219,GO:…
SERF1B	-2.15711	6.8442e-08	4.9542e-06	-
TOMM5	-1.9513	7.2199e-08	5.17864e-06	GO:0005575,GO:0005622,GO:0005623,GO:0005737,GO:0005739,GO:0005740,GO:0005741,GO:0005742,GO:0006605,GO:0006626,GO:0006810,GO:0006839,GO:0006886,GO:0006996,GO:0007005,GO:0008104,GO:0008150,GO:0009987,GO:0015031,GO:0015833,GO:0016020,GO:0016043,GO:0019867,GO:0031090,GO:0031966,GO:0031967,GO:0031968,GO:0031975,GO:0032991,GO:0033036,GO:0033365,GO:0034613,GO:0042886,GO:0043226,GO:0043227,GO:0043229,GO:…
RPS11	-1.87482	7.35136e-08	5.22543e-06	GO:0000184,GO:0000956,GO:0002181,GO:0003674,GO:0003735,GO:0005198,GO:0005575,GO:0005622,GO:0005623,GO:0005634,GO:0005654,GO:0005730,GO:0005737,GO:0005829,GO:0005840,GO:0006139,GO:0006401,GO:0006402,GO:0006412,GO:0006413,GO:0006518,GO:0006605,GO:0006612,GO:0006613,GO:0006614,GO:0006725,GO:0006807,GO:0006810,GO:0006886,GO:0007275,GO:0007568,GO:0008104,GO:0008150,GO:0008152,GO:0008340,GO:0009056,GO:…
RPL21	-1.92884	9.6183e-08	6.71579e-06	GO:0002181,GO:0003674,GO:0003735,GO:0005198,GO:0005575,GO:0005622,GO:0005623,GO:0005737,GO:0005829,GO:0005840,GO:0006412,GO:0006518,GO:0006807,GO:0008150,GO:0008152,GO:0009058,GO:0009059,GO:0009987,GO:0010467,GO:0015934,GO:0019538,GO:0022625,GO:0022626,GO:0032991,GO:0034641,GO:0034645,GO:0043043,GO:0043170,GO:0043226,GO:0043228,GO:0043229,GO:0043232,GO:0043603,GO:0043604,GO:0044237,GO:0044238,GO:…
RPL22	-1.92819	9.97573e-08	6.90426e-06	GO:0000184,GO:0000956,GO:0001775,GO:0002181,GO:0002376,GO:0002520,GO:0002521,GO:0003674,GO:0003676,GO:0003723,GO:0003735,GO:0005198,GO:0005488,GO:0005539,GO:0005575,GO:0005622,GO:0005623,GO:0005634,GO:0005737,GO:0005783,GO:0005789,GO:0005791,GO:0005829,GO:0005840,GO:0006139,GO:0006401,GO:0006402,GO:0006412,GO:0006413,GO:0006518,GO:0006605,GO:0006612,GO:0006613,GO:0006614,GO:0006725,GO:0006807,GO:…
RPS19	-2.05573	1.06773e-07	7.32553e-06	GO:0000028,GO:0000184,GO:0000462,GO:0000956,GO:0001906,GO:0002181,GO:0002262,GO:0002376,GO:0002520,GO:0002548,GO:0002682,GO:0002683,GO:0002684,GO:0002697,GO:0002698,GO:0002699,GO:0003674,GO:0003735,GO:0005198,GO:0005488,GO:0005515,GO:0005575,GO:0005622,GO:0005623,GO:0005634,GO:0005654,GO:0005730,GO:0005737,GO:0005829,GO:0005840,GO:0006139,GO:0006364,GO:0006396,GO:0006401,GO:0006402,GO:0006412,GO:…
ILK	2.58077	1.2949e-07	8.80753e-06	GO:0000165,GO:0000902,GO:0000904,GO:0001558,GO:0001655,GO:0001657,GO:0001658,GO:0001667,GO:0001763,GO:0001822,GO:0001823,GO:0001932,GO:0001933,GO:0001934,GO:0001952,GO:0001954,GO:0002009,GO:0003007,GO:0003151,GO:0003674,GO:0003824,GO:0004672,GO:0004674,GO:0005102,GO:0005178,GO:0005488,GO:0005515,GO:0005575,GO:0005622,GO:0005623,GO:0005634,GO:0005654,GO:0005737,GO:0005829,GO:0005911,GO:0005912,GO:…
ST3GAL3	-2.71552	1.41114e-07	9.51614e-06	GO:0000139,GO:0003674,GO:0003824,GO:0003836,GO:0005575,GO:0005576,GO:0005622,GO:0005623,GO:0005737,GO:0005794,GO:0005795,GO:0005975,GO:0006022,GO:0006023,GO:0006024,GO:0006082,GO:0006464,GO:0006486,GO:0006487,GO:0006493,GO:0006790,GO:0006807,GO:0008118,GO:0008150,GO:0008152,GO:0008373,GO:0009058,GO:0009059,GO:0009100,GO:0009101,GO:0009311,GO:0009987,GO:0012505,GO:0016020,GO:0016266,GO:0016740,GO:…
RPL36A	-2.0567	1.43694e-07	9.60801e-06	GO:0002181,GO:0003674,GO:0003735,GO:0005198,GO:0005575,GO:0005622,GO:0005623,GO:0005737,GO:0005829,GO:0005840,GO:0006412,GO:0006518,GO:0006807,GO:0007275,GO:0008150,GO:0008152,GO:0009058,GO:0009059,GO:0009790,GO:0009792,GO:0009987,GO:0010467,GO:0015934,GO:0019538,GO:0022625,GO:0022626,GO:0032501,GO:0032502,GO:0032991,GO:0034641,GO:0034645,GO:0043009,GO:0043043,GO:0043170,GO:0043226,GO:0043228,GO:…
RSL24D1	-2.00329	1.67996e-07	1.11386e-05	GO:0000027,GO:0002181,GO:0003674,GO:0003676,GO:0003723,GO:0003735,GO:0005198,GO:0005488,GO:0005575,GO:0005622,GO:0005623,GO:0005634,GO:0005730,GO:0005737,GO:0005829,GO:0005840,GO:0006412,GO:0006518,GO:0006807,GO:0006996,GO:0008150,GO:0008152,GO:0009058,GO:0009059,GO:0009987,GO:0010467,GO:0015934,GO:0016043,GO:0019538,GO:0022607,GO:0022613,GO:0022618,GO:0022625,GO:0022626,GO:0031974,GO:0031981,GO:…
RPL4	-1.86803	1.76977e-07	1.16362e-05	GO:0000184,GO:0000956,GO:0001558,GO:0002181,GO:0003360,GO:0003674,GO:0003676,GO:0003723,GO:0003735,GO:0005198,GO:0005488,GO:0005575,GO:0005622,GO:0005623,GO:0005634,GO:0005737,GO:0005783,GO:0005791,GO:0005829,GO:0005840,GO:0006139,GO:0006401,GO:0006402,GO:0006412,GO:0006413,GO:0006518,GO:0006605,GO:0006612,GO:0006613,GO:0006614,GO:0006725,GO:0006807,GO:0006810,GO:0006886,GO:0007275,GO:0007399,GO:…
RPL18	-2.03686	2.04423e-07	1.32204e-05	GO:0000184,GO:0000956,GO:0001889,GO:0002181,GO:0003674,GO:0003676,GO:0003723,GO:0003735,GO:0005198,GO:0005488,GO:0005575,GO:0005622,GO:0005623,GO:0005634,GO:0005730,GO:0005737,GO:0005783,GO:0005829,GO:0005840,GO:0005844,GO:0006139,GO:0006401,GO:0006402,GO:0006412,GO:0006413,GO:0006518,GO:0006605,GO:0006612,GO:0006613,GO:0006614,GO:0006725,GO:0006807,GO:0006810,GO:0006886,GO:0007275,GO:0008104,GO:…
RPL17	-2.0349	2.13136e-07	1.36719e-05	GO:0002181,GO:0003674,GO:0003676,GO:0003723,GO:0003735,GO:0005198,GO:0005488,GO:0005575,GO:0005622,GO:0005623,GO:0005634,GO:0005737,GO:0005829,GO:0005840,GO:0005844,GO:0006412,GO:0006518,GO:0006807,GO:0006950,GO:0007154,GO:0007346,GO:0008150,GO:0008152,GO:0009058,GO:0009059,GO:0009267,GO:0009605,GO:0009987,GO:0009991,GO:0010467,GO:0010564,GO:0015934,GO:0019538,GO:0019843,GO:0022625,GO:0022626,GO:…
FLNA_LOC118075210	2.09639	2.30518e-07	1.46676e-05	GO:0000003,GO:0000226,GO:0000278,GO:0000280,GO:0000902,GO:0000904,GO:0001525,GO:0001568,GO:0001664,GO:0001775,GO:0001837,GO:0001944,GO:0001974,GO:0002009,GO:0002011,GO:0002064,GO:0002576,GO:0003006,GO:0003007,GO:0003674,GO:0003779,GO:0005080,GO:0005102,GO:0005488,GO:0005515,GO:0005575,GO:0005576,GO:0005622,GO:0005623,GO:0005634,GO:0005694,GO:0005730,GO:0005737,GO:0005794,GO:0005802,GO:0005829,GO:…
mig-6_LOC118088391	4.01264	2.55499e-07	1.61271e-05	GO:0000003,GO:0000902,GO:0002119,GO:0002164,GO:0005575,GO:0005576,GO:0005604,GO:0007275,GO:0008150,GO:0009653,GO:0009790,GO:0009791,GO:0009792,GO:0009987,GO:0016043,GO:0031012,GO:0032501,GO:0032502,GO:0032504,GO:0032989,GO:0044421,GO:0048598,GO:0048856,GO:0048869,GO:0062023,GO:0071840
MT2A_LOC118086005	-2.10408	2.6633e-07	1.66774e-05	GO:0002376,GO:0003674,GO:0005488,GO:0005507,GO:0005575,GO:0005622,GO:0005623,GO:0005634,GO:0005737,GO:0005829,GO:0005840,GO:0006873,GO:0006875,GO:0006878,GO:0006950,GO:0006952,GO:0006955,GO:0007154,GO:0007165,GO:0007166,GO:0007275,GO:0008144,GO:0008150,GO:0008152,GO:0008270,GO:0009266,GO:0009314,GO:0009408,GO:0009416,GO:0009555,GO:0009628,GO:0009642,GO:0009644,GO:0009987,GO:0010033,GO:0010035,GO:…
NAP1L1	-1.90287	2.70342e-07	1.67952e-05	GO:0000003,GO:0000723,GO:0002376,GO:0002520,GO:0003006,GO:0003674,GO:0005488,GO:0005515,GO:0005575,GO:0005622,GO:0005623,GO:0005634,GO:0005737,GO:0005739,GO:0006139,GO:0006259,GO:0006260,GO:0006323,GO:0006325,GO:0006333,GO:0006334,GO:0006338,GO:0006355,GO:0006357,GO:0006725,GO:0006807,GO:0006996,GO:0006997,GO:0007275,GO:0007276,GO:0007281,GO:0007283,GO:0007286,GO:0007289,GO:0007338,GO:0007399,GO:…
RPL35	-1.73373	3.09648e-07	1.90869e-05	GO:0000184,GO:0000463,GO:0000470,GO:0000956,GO:0002262,GO:0002376,GO:0002520,GO:0003674,GO:0003676,GO:0003723,GO:0003729,GO:0003735,GO:0005198,GO:0005488,GO:0005575,GO:0005622,GO:0005623,GO:0005634,GO:0005730,GO:0005737,GO:0005829,GO:0005840,GO:0006139,GO:0006364,GO:0006396,GO:0006401,GO:0006402,GO:0006412,GO:0006413,GO:0006518,GO:0006605,GO:0006612,GO:0006613,GO:0006614,GO:0006725,GO:0006807,GO:…
H3F3A_LOC118079845	-1.68326	3.2868e-07	2.0103e-05	GO:0000785,GO:0000786,GO:0003674,GO:0003676,GO:0003677,GO:0003682,GO:0005488,GO:0005575,GO:0005622,GO:0005623,GO:0005634,GO:0005694,GO:0006323,GO:0006325,GO:0006333,GO:0006334,GO:0006996,GO:0008150,GO:0009987,GO:0016043,GO:0022607,GO:0031490,GO:0031491,GO:0031492,GO:0031497,GO:0032991,GO:0032993,GO:0034622,GO:0034728,GO:0043226,GO:0043227,GO:0043228,GO:0043229,GO:0043231,GO:0043232,GO:0043933,GO:…
EIF2S3	-1.659	4.41467e-07	2.65891e-05	GO:0005575,GO:0005622,GO:0005623,GO:0005737,GO:0005850,GO:0032991,GO:0044424,GO:0044444,GO:0044464
HSPB6	2.65013	4.45971e-07	2.66569e-05	GO:0001666,GO:0003674,GO:0003779,GO:0005488,GO:0005515,GO:0005575,GO:0005622,GO:0005623,GO:0005737,GO:0005739,GO:0005759,GO:0006457,GO:0006950,GO:0006952,GO:0006979,GO:0007275,GO:0007568,GO:0008092,GO:0008150,GO:0008340,GO:0009266,GO:0009408,GO:0009409,GO:0009605,GO:0009607,GO:0009617,GO:0009620,GO:0009628,GO:0009631,GO:0009987,GO:0009991,GO:0010259,GO:0017022,GO:0031667,GO:0031974,GO:0032501,GO:…
TPT1	-1.92148	4.5272e-07	2.68568e-05	GO:0000003,GO:0000075,GO:0000077,GO:0000278,GO:0001932,GO:0001934,GO:0003674,GO:0005085,GO:0005488,GO:0005509,GO:0005515,GO:0005575,GO:0005576,GO:0005615,GO:0005622,GO:0005623,GO:0005634,GO:0005654,GO:0005694,GO:0005700,GO:0005737,GO:0005768,GO:0005770,GO:0005771,GO:0005829,GO:0006139,GO:0006259,GO:0006281,GO:0006302,GO:0006725,GO:0006807,GO:0006810,GO:0006811,GO:0006812,GO:0006816,GO:0006873,GO:…
HMX2	3.48561	5.04559e-07	2.97087e-05	GO:0000981,GO:0003674,GO:0003700,GO:0006355,GO:0006357,GO:0007275,GO:0007399,GO:0007417,GO:0007420,GO:0007423,GO:0008150,GO:0008284,GO:0009653,GO:0009790,GO:0009887,GO:0009889,GO:0009893,GO:0010468,GO:0010556,GO:0010604,GO:0010628,GO:0019219,GO:0019222,GO:0031323,GO:0031325,GO:0031326,GO:0032501,GO:0032502,GO:0033120,GO:0042127,GO:0042471,GO:0042472,GO:0043484,GO:0043583,GO:0045935,GO:0048024,GO:…
PARM1	2.79818	6.34502e-07	3.70831e-05	GO:0005575,GO:0005622,GO:0005623,GO:0005634,GO:0005737,GO:0005768,GO:0005769,GO:0005770,GO:0005794,GO:0005829,GO:0005886,GO:0006915,GO:0008150,GO:0008219,GO:0009889,GO:0009891,GO:0009893,GO:0009987,GO:0010556,GO:0010557,GO:0010604,GO:0012501,GO:0012505,GO:0016020,GO:0019219,GO:0019222,GO:0031323,GO:0031325,GO:0031326,GO:0031328,GO:0031410,GO:0031982,GO:0043085,GO:0043226,GO:0043227,GO:0043229,GO:…
RPS26	-1.77656	6.53111e-07	3.76708e-05	GO:0002181,GO:0003674,GO:0003676,GO:0003723,GO:0003729,GO:0003735,GO:0005198,GO:0005488,GO:0005575,GO:0005622,GO:0005623,GO:0005737,GO:0005783,GO:0005789,GO:0005791,GO:0005829,GO:0005840,GO:0005844,GO:0006412,GO:0006518,GO:0006807,GO:0007275,GO:0007568,GO:0008150,GO:0008152,GO:0008340,GO:0009058,GO:0009059,GO:0009987,GO:0010259,GO:0010467,GO:0012505,GO:0015935,GO:0016020,GO:0019538,GO:0022626,GO:…
LOC118096658	-3.18342	6.78368e-07	3.87849e-05	-
CLCN2	3.88792	7.03611e-07	3.99388e-05	GO:0001654,GO:0003008,GO:0003014,GO:0003091,GO:0003097,GO:0003674,GO:0005215,GO:0005216,GO:0005244,GO:0005247,GO:0005253,GO:0005254,GO:0005488,GO:0005515,GO:0005575,GO:0005622,GO:0005623,GO:0005856,GO:0005886,GO:0005887,GO:0006810,GO:0006811,GO:0006820,GO:0006821,GO:0006833,GO:0007275,GO:0007423,GO:0007431,GO:0008150,GO:0008308,GO:0008509,GO:0009925,GO:0009987,GO:0015075,GO:0015103,GO:0015108,GO:…
SUPT4H1	-1.75212	7.85389e-07	4.42623e-05	GO:0000122,GO:0000993,GO:0001098,GO:0001099,GO:0003674,GO:0003676,GO:0003700,GO:0003723,GO:0003727,GO:0005488,GO:0005515,GO:0005575,GO:0005622,GO:0005623,GO:0005634,GO:0005654,GO:0005694,GO:0005700,GO:0005703,GO:0005705,GO:0006139,GO:0006325,GO:0006338,GO:0006351,GO:0006354,GO:0006355,GO:0006357,GO:0006366,GO:0006368,GO:0006396,GO:0006397,GO:0006725,GO:0006807,GO:0006996,GO:0008023,GO:0008150,GO:…
NDRG1	-2.5731	8.55617e-07	4.78781e-05	GO:0001655,GO:0001666,GO:0001775,GO:0001822,GO:0002274,GO:0002376,GO:0003674,GO:0005488,GO:0005515,GO:0005575,GO:0005622,GO:0005623,GO:0005634,GO:0005737,GO:0005768,GO:0005813,GO:0005815,GO:0005829,GO:0005856,GO:0005874,GO:0005886,GO:0005911,GO:0005912,GO:0005913,GO:0006950,GO:0006974,GO:0007009,GO:0007154,GO:0007165,GO:0007272,GO:0007275,GO:0007399,GO:0007422,GO:0008017,GO:0008092,GO:0008150,GO:…
Cuzd1_LOC118096496	3.85877	1.25608e-06	6.97922e-05	-
G0S2	-2.45636	1.2681e-06	6.99672e-05	GO:0005575,GO:0005622,GO:0005623,GO:0005737,GO:0005739,GO:0005811,GO:0006915,GO:0007154,GO:0007165,GO:0007166,GO:0008150,GO:0008219,GO:0009966,GO:0009967,GO:0009987,GO:0010646,GO:0010647,GO:0010941,GO:0010942,GO:0012501,GO:0019216,GO:0019222,GO:0023051,GO:0023052,GO:0023056,GO:0042981,GO:0043065,GO:0043067,GO:0043068,GO:0043226,GO:0043227,GO:0043228,GO:0043229,GO:0043231,GO:0043232,GO:0044424,GO:…
LOC118080481	10.8617	1.36929e-06	7.50259e-05	-
ABCB5	3.63012	1.5219e-06	8.28126e-05	GO:0005575,GO:0005622,GO:0005623,GO:0005737,GO:0006996,GO:0008150,GO:0009987,GO:0010876,GO:0016020,GO:0016043,GO:0019915,GO:0031090,GO:0031410,GO:0031982,GO:0033036,GO:0043226,GO:0043227,GO:0043229,GO:0044422,GO:0044424,GO:0044433,GO:0044444,GO:0044446,GO:0044464,GO:0044840,GO:0044841,GO:0051179,GO:0051235,GO:0065007,GO:0065008,GO:0071840,GO:0097708
PRDX4	-1.6841	1.57224e-06	8.38173e-05	GO:0000003,GO:0001775,GO:0002252,GO:0002263,GO:0002274,GO:0002275,GO:0002283,GO:0002366,GO:0002376,GO:0002443,GO:0002444,GO:0002446,GO:0003006,GO:0003674,GO:0003824,GO:0004601,GO:0005488,GO:0005515,GO:0005575,GO:0005576,GO:0005615,GO:0005622,GO:0005623,GO:0005737,GO:0005783,GO:0005790,GO:0005829,GO:0006082,GO:0006457,GO:0006464,GO:0006468,GO:0006520,GO:0006575,GO:0006793,GO:0006796,GO:0006807,GO:…
SCARA5	3.84938	1.55153e-06	8.38173e-05	GO:0000041,GO:0003674,GO:0005575,GO:0005622,GO:0005623,GO:0005737,GO:0005886,GO:0005887,GO:0006810,GO:0006811,GO:0006812,GO:0006826,GO:0006873,GO:0006875,GO:0006879,GO:0006897,GO:0006898,GO:0006950,GO:0008150,GO:0009266,GO:0009408,GO:0009628,GO:0009986,GO:0009987,GO:0012506,GO:0016020,GO:0016021,GO:0016043,GO:0016192,GO:0019725,GO:0022607,GO:0030001,GO:0030003,GO:0030139,GO:0030659,GO:0030666,GO:…
ZNHIT6	-2.146	1.56899e-06	8.38173e-05	GO:0000491,GO:0000492,GO:0000902,GO:0001085,GO:0001091,GO:0001094,GO:0001098,GO:0001099,GO:0003674,GO:0005488,GO:0005515,GO:0005575,GO:0006403,GO:0007275,GO:0007399,GO:0008134,GO:0008150,GO:0009653,GO:0009987,GO:0016043,GO:0019899,GO:0022008,GO:0022607,GO:0022613,GO:0022618,GO:0030030,GO:0030154,GO:0030182,GO:0031175,GO:0032501,GO:0032502,GO:0032989,GO:0032990,GO:0032991,GO:0033036,GO:0034622,GO:…
RPS9	-1.73232	1.63279e-06	8.64613e-05	-
RPS2	-1.60332	1.65631e-06	8.71221e-05	GO:0000028,GO:0001731,GO:0002181,GO:0002183,GO:0003674,GO:0003676,GO:0003723,GO:0003729,GO:0003735,GO:0005198,GO:0005488,GO:0005515,GO:0005575,GO:0005622,GO:0005623,GO:0005634,GO:0005654,GO:0005730,GO:0005737,GO:0005829,GO:0005840,GO:0006412,GO:0006413,GO:0006518,GO:0006807,GO:0006996,GO:0008150,GO:0008152,GO:0009058,GO:0009059,GO:0009636,GO:0009893,GO:0009987,GO:0010033,GO:0010467,GO:0010604,GO:…
SPAG17	3.8224	1.76345e-06	9.15372e-05	GO:0000226,GO:0001578,GO:0003341,GO:0003351,GO:0005575,GO:0005622,GO:0005623,GO:0005737,GO:0005856,GO:0005929,GO:0005930,GO:0006928,GO:0006996,GO:0007010,GO:0007017,GO:0007018,GO:0008150,GO:0009987,GO:0016043,GO:0022607,GO:0030030,GO:0030031,GO:0032838,GO:0035082,GO:0042995,GO:0043226,GO:0043228,GO:0043229,GO:0043232,GO:0044085,GO:0044422,GO:0044424,GO:0044430,GO:0044441,GO:0044444,GO:0044446,GO:…
TMBIM4	-1.42683	1.75517e-06	9.15372e-05	GO:0000139,GO:0005575,GO:0005622,GO:0005623,GO:0005737,GO:0005794,GO:0005795,GO:0008150,GO:0009966,GO:0010646,GO:0010941,GO:0012505,GO:0016020,GO:0023051,GO:0031090,GO:0031984,GO:0042981,GO:0043066,GO:0043067,GO:0043069,GO:0043226,GO:0043227,GO:0043229,GO:0043231,GO:0044422,GO:0044424,GO:0044431,GO:0044444,GO:0044446,GO:0044464,GO:0048519,GO:0048523,GO:0048583,GO:0050789,GO:0050794,GO:0050848,GO:…
METAP1	-1.8207	1.85012e-06	9.54081e-05	GO:0003674,GO:0003824,GO:0004177,GO:0005575,GO:0005622,GO:0005623,GO:0005737,GO:0005829,GO:0006417,GO:0006464,GO:0006508,GO:0006807,GO:0008150,GO:0008152,GO:0008233,GO:0008235,GO:0008237,GO:0008238,GO:0008277,GO:0009889,GO:0009966,GO:0009987,GO:0010468,GO:0010556,GO:0010608,GO:0010646,GO:0016787,GO:0018193,GO:0018206,GO:0019222,GO:0019538,GO:0022400,GO:0023051,GO:0031323,GO:0031326,GO:0031365,GO:…
SMIM15	-2.21719	2.03245e-06	0.00010413	-
FMC1	-1.74592	2.09216e-06	0.000106497	GO:0005575,GO:0005622,GO:0005623,GO:0005737,GO:0005739,GO:0006996,GO:0007005,GO:0008150,GO:0009892,GO:0009894,GO:0009895,GO:0009987,GO:0016043,GO:0019216,GO:0019222,GO:0022607,GO:0033615,GO:0034622,GO:0042127,GO:0043226,GO:0043227,GO:0043229,GO:0043231,GO:0043461,GO:0043933,GO:0044085,GO:0044424,GO:0044444,GO:0044464,GO:0045833,GO:0048519,GO:0050678,GO:0050789,GO:0050794,GO:0050994,GO:0050995,GO:…
MRPL57	-1.84111	2.14699e-06	0.000108588	GO:0000313,GO:0003674,GO:0003735,GO:0005198,GO:0005575,GO:0005622,GO:0005623,GO:0005737,GO:0005739,GO:0005740,GO:0005743,GO:0005759,GO:0005761,GO:0005840,GO:0006412,GO:0006414,GO:0006415,GO:0006518,GO:0006807,GO:0008150,GO:0008152,GO:0009058,GO:0009059,GO:0009987,GO:0010467,GO:0016020,GO:0016043,GO:0019538,GO:0019866,GO:0022411,GO:0031090,GO:0031966,GO:0031967,GO:0031974,GO:0031975,GO:0032543,GO:…
NACA	-1.74967	2.36069e-06	0.000118636	GO:0000003,GO:0000122,GO:0002376,GO:0002520,GO:0003006,GO:0003205,GO:0003231,GO:0003674,GO:0003712,GO:0003713,GO:0005488,GO:0005515,GO:0005575,GO:0005622,GO:0005623,GO:0005634,GO:0005737,GO:0005854,GO:0006355,GO:0006357,GO:0006412,GO:0006518,GO:0006807,GO:0006928,GO:0006950,GO:0006996,GO:0007010,GO:0007275,GO:0007276,GO:0007281,GO:0007292,GO:0007507,GO:0008134,GO:0008150,GO:0008152,GO:0008284,GO:…
RPS4X_LOC118078647	-1.64879	2.62292e-06	0.00013098	GO:0003674,GO:0003676,GO:0003723,GO:0003735,GO:0005198,GO:0005488,GO:0005575,GO:0005622,GO:0005623,GO:0005737,GO:0005829,GO:0005840,GO:0006412,GO:0006518,GO:0006807,GO:0007275,GO:0007399,GO:0007417,GO:0007420,GO:0008150,GO:0008152,GO:0009058,GO:0009059,GO:0009790,GO:0009792,GO:0009987,GO:0010467,GO:0015935,GO:0019538,GO:0022626,GO:0022627,GO:0032501,GO:0032502,GO:0032991,GO:0034641,GO:0034645,GO:…
MYH11	1.8723	2.74897e-06	0.000136411	GO:0000003,GO:0000146,GO:0000166,GO:0000278,GO:0000281,GO:0000287,GO:0000910,GO:0001654,GO:0001655,GO:0001667,GO:0001700,GO:0001725,GO:0001736,GO:0001738,GO:0001745,GO:0001894,GO:0002009,GO:0002064,GO:0002065,GO:0002066,GO:0002165,GO:0003002,GO:0003006,GO:0003008,GO:0003012,GO:0003674,GO:0003774,GO:0003779,GO:0003824,GO:0005198,GO:0005488,GO:0005515,GO:0005524,GO:0005575,GO:0005622,GO:0005623,GO:…
HBM_LOC118093251	2.18397	2.8226e-06	0.000139189	-
PDLIM3	2.73175	3.02924e-06	0.000148452	GO:0001725,GO:0003674,GO:0005198,GO:0005488,GO:0005515,GO:0005575,GO:0005622,GO:0005623,GO:0005737,GO:0005856,GO:0005912,GO:0005924,GO:0005925,GO:0006996,GO:0007010,GO:0007015,GO:0007275,GO:0007507,GO:0008092,GO:0008150,GO:0008307,GO:0009987,GO:0015629,GO:0016043,GO:0030016,GO:0030017,GO:0030018,GO:0030027,GO:0030029,GO:0030036,GO:0030054,GO:0030055,GO:0031252,GO:0031674,GO:0032432,GO:0032501,GO:…
CLU	2.16152	3.05918e-06	0.000148993	GO:0000003,GO:0000902,GO:0001505,GO:0001540,GO:0001774,GO:0001775,GO:0001817,GO:0001819,GO:0001836,GO:0001932,GO:0001934,GO:0002252,GO:0002253,GO:0002274,GO:0002376,GO:0002576,GO:0002673,GO:0002682,GO:0002684,GO:0002697,GO:0002920,GO:0003674,GO:0005102,GO:0005488,GO:0005515,GO:0005575,GO:0005576,GO:0005615,GO:0005622,GO:0005623,GO:0005634,GO:0005737,GO:0005739,GO:0005783,GO:0005788,GO:0005794,GO:…
FGFBP1	2.97649	3.09408e-06	0.000149769	GO:0001936,GO:0001938,GO:0003674,GO:0005488,GO:0005515,GO:0005539,GO:0005575,GO:0005576,GO:0005615,GO:0005623,GO:0007154,GO:0007165,GO:0007166,GO:0007167,GO:0007169,GO:0007267,GO:0008150,GO:0008201,GO:0008284,GO:0008285,GO:0008543,GO:0009719,GO:0009966,GO:0009967,GO:0009986,GO:0009987,GO:0010033,GO:0010594,GO:0010595,GO:0010632,GO:0010634,GO:0010646,GO:0010647,GO:0017134,GO:0019838,GO:0022603,GO:…
RPL15	-1.6764	3.15363e-06	0.000151721	GO:0000184,GO:0000956,GO:0002181,GO:0003674,GO:0003676,GO:0003723,GO:0003735,GO:0005198,GO:0005488,GO:0005575,GO:0005622,GO:0005623,GO:0005634,GO:0005737,GO:0005829,GO:0005840,GO:0006139,GO:0006401,GO:0006402,GO:0006412,GO:0006413,GO:0006518,GO:0006605,GO:0006612,GO:0006613,GO:0006614,GO:0006725,GO:0006807,GO:0006810,GO:0006886,GO:0008104,GO:0008150,GO:0008152,GO:0009056,GO:0009057,GO:0009058,GO:…
RPL5	-1.69242	3.29435e-06	0.00015753	GO:0000027,GO:0000184,GO:0000956,GO:0003674,GO:0003676,GO:0003723,GO:0003729,GO:0003730,GO:0003735,GO:0004857,GO:0005198,GO:0005488,GO:0005515,GO:0005575,GO:0005622,GO:0005623,GO:0005634,GO:0005654,GO:0005730,GO:0005737,GO:0005783,GO:0005829,GO:0005840,GO:0006139,GO:0006364,GO:0006396,GO:0006401,GO:0006402,GO:0006412,GO:0006413,GO:0006417,GO:0006518,GO:0006605,GO:0006612,GO:0006613,GO:0006614,GO:…
UBE2D2	-1.71129	3.45358e-06	0.000163166	GO:0000151,GO:0000209,GO:0003674,GO:0003824,GO:0004842,GO:0005575,GO:0005622,GO:0005623,GO:0005634,GO:0005654,GO:0005737,GO:0005829,GO:0006464,GO:0006508,GO:0006511,GO:0006605,GO:0006625,GO:0006807,GO:0006810,GO:0006886,GO:0006996,GO:0007031,GO:0008104,GO:0008150,GO:0008152,GO:0009056,GO:0009057,GO:0009987,GO:0015031,GO:0015833,GO:0016043,GO:0016567,GO:0016740,GO:0019538,GO:0019787,GO:0019941,GO:…
NDUFA4L2	4.77962	3.8279e-06	0.000179775	GO:0005575,GO:0005622,GO:0005623,GO:0005737,GO:0005739,GO:0005740,GO:0005743,GO:0005746,GO:0005751,GO:0016020,GO:0019866,GO:0031090,GO:0031966,GO:0031967,GO:0031975,GO:0032991,GO:0043226,GO:0043227,GO:0043229,GO:0043231,GO:0044422,GO:0044424,GO:0044425,GO:0044429,GO:0044444,GO:0044446,GO:0044455,GO:0044464,GO:0045277,GO:0070069,GO:0070469,GO:0098796,GO:0098798,GO:0098800,GO:0098803
RPL23A	-1.74467	3.88736e-06	0.000180575	GO:0000027,GO:0002181,GO:0003674,GO:0003676,GO:0003723,GO:0003735,GO:0005198,GO:0005488,GO:0005575,GO:0005622,GO:0005623,GO:0005737,GO:0005829,GO:0005840,GO:0006412,GO:0006518,GO:0006807,GO:0006996,GO:0008150,GO:0008152,GO:0009058,GO:0009059,GO:0009987,GO:0010467,GO:0015934,GO:0016043,GO:0019538,GO:0022607,GO:0022613,GO:0022618,GO:0022625,GO:0022626,GO:0032991,GO:0034622,GO:0034641,GO:0034645,GO:…
SELENBP1_LOC118076253	1.60823	3.93277e-06	0.000180575	GO:0001650,GO:0003674,GO:0005488,GO:0005575,GO:0005622,GO:0005623,GO:0005634,GO:0005730,GO:0008150,GO:0008430,GO:0009987,GO:0030154,GO:0031974,GO:0031981,GO:0032502,GO:0043226,GO:0043227,GO:0043228,GO:0043229,GO:0043231,GO:0043232,GO:0043233,GO:0044422,GO:0044424,GO:0044428,GO:0044446,GO:0044452,GO:0044464,GO:0045444,GO:0048869,GO:0050873,GO:0070013
SNRPC	-1.77891	3.93648e-06	0.000180575	GO:0000243,GO:0000245,GO:0000375,GO:0000377,GO:0000381,GO:0000387,GO:0000395,GO:0000398,GO:0003674,GO:0003676,GO:0003723,GO:0003727,GO:0005488,GO:0005515,GO:0005575,GO:0005622,GO:0005623,GO:0005634,GO:0005654,GO:0005681,GO:0005684,GO:0005685,GO:0006139,GO:0006376,GO:0006396,GO:0006397,GO:0006725,GO:0006807,GO:0008150,GO:0008152,GO:0008270,GO:0008380,GO:0009987,GO:0010467,GO:0010468,GO:0015030,GO:…
TMA16	-2.1355	3.90787e-06	0.000180575	GO:0005575,GO:0005622,GO:0005623,GO:0005634,GO:0005730,GO:0031974,GO:0031981,GO:0043226,GO:0043227,GO:0043228,GO:0043229,GO:0043231,GO:0043232,GO:0043233,GO:0044422,GO:0044424,GO:0044428,GO:0044446,GO:0044464,GO:0070013
MMGT1_LOC118084223	-2.46975	4.18549e-06	0.000190887	GO:0000041,GO:0000139,GO:0003674,GO:0005215,GO:0005375,GO:0005381,GO:0005384,GO:0005575,GO:0005622,GO:0005623,GO:0005737,GO:0005768,GO:0005769,GO:0005783,GO:0005789,GO:0005794,GO:0005886,GO:0006810,GO:0006811,GO:0006812,GO:0006824,GO:0006825,GO:0006826,GO:0006828,GO:0008150,GO:0008324,GO:0012505,GO:0015075,GO:0015087,GO:0015093,GO:0015095,GO:0015099,GO:0015318,GO:0015675,GO:0015684,GO:0015693,GO:…
EEF1E1	-2.16179	4.2804e-06	0.000194094	GO:0003674,GO:0003676,GO:0003723,GO:0003746,GO:0003824,GO:0004364,GO:0005488,GO:0005575,GO:0005622,GO:0005623,GO:0005634,GO:0005654,GO:0005730,GO:0005737,GO:0005829,GO:0006082,GO:0006139,GO:0006399,GO:0006412,GO:0006414,GO:0006418,GO:0006518,GO:0006520,GO:0006575,GO:0006725,GO:0006749,GO:0006790,GO:0006807,GO:0008135,GO:0008150,GO:0008152,GO:0008285,GO:0009058,GO:0009059,GO:0009966,GO:0009967,GO:…
ST3GAL1	2.1924	4.61733e-06	0.000208176	GO:0000139,GO:0003674,GO:0003824,GO:0003836,GO:0005575,GO:0005576,GO:0005622,GO:0005623,GO:0005737,GO:0005794,GO:0005795,GO:0005975,GO:0006022,GO:0006023,GO:0006024,GO:0006040,GO:0006054,GO:0006082,GO:0006464,GO:0006468,GO:0006486,GO:0006487,GO:0006493,GO:0006790,GO:0006793,GO:0006796,GO:0006807,GO:0008150,GO:0008152,GO:0008373,GO:0009058,GO:0009059,GO:0009100,GO:0009101,GO:0009311,GO:0009987,GO:…
NDUFB9	-1.51635	4.71974e-06	0.000210388	GO:0003008,GO:0003674,GO:0003824,GO:0003954,GO:0005575,GO:0005622,GO:0005623,GO:0005737,GO:0005739,GO:0005740,GO:0005743,GO:0005746,GO:0005747,GO:0006091,GO:0006119,GO:0006120,GO:0006139,GO:0006163,GO:0006725,GO:0006753,GO:0006793,GO:0006796,GO:0006807,GO:0006996,GO:0007005,GO:0007600,GO:0007605,GO:0008137,GO:0008150,GO:0008152,GO:0009117,GO:0009123,GO:0009126,GO:0009141,GO:0009144,GO:0009150,GO:…
NUPR1	-1.43293	5.43194e-06	0.000240775	GO:0000003,GO:0002526,GO:0003006,GO:0003674,GO:0003676,GO:0003677,GO:0003682,GO:0005488,GO:0005575,GO:0005622,GO:0005623,GO:0005634,GO:0005737,GO:0005829,GO:0006355,GO:0006357,GO:0006464,GO:0006473,GO:0006807,GO:0006915,GO:0006950,GO:0006952,GO:0006954,GO:0006974,GO:0007154,GO:0007165,GO:0007275,GO:0007517,GO:0007519,GO:0007548,GO:0008150,GO:0008152,GO:0008219,GO:0008283,GO:0008285,GO:0008406,GO:…
NOS1	3.32304	5.83911e-06	0.000257377	GO:0000003,GO:0000166,GO:0000302,GO:0000323,GO:0000768,GO:0001505,GO:0001666,GO:0001917,GO:0001932,GO:0001933,GO:0002026,GO:0002027,GO:0002028,GO:0002237,GO:0002791,GO:0002792,GO:0003008,GO:0003012,GO:0003013,GO:0003018,GO:0003674,GO:0003824,GO:0003958,GO:0004497,GO:0004517,GO:0005488,GO:0005515,GO:0005516,GO:0005575,GO:0005622,GO:0005623,GO:0005634,GO:0005635,GO:0005654,GO:0005737,GO:0005739,GO:…
ERICH3	2.17629	6.08306e-06	0.000266641	-
EEF1G	-1.60365	6.72447e-06	0.000293127	GO:0003674,GO:0003676,GO:0003723,GO:0003746,GO:0003824,GO:0004364,GO:0005488,GO:0005575,GO:0005622,GO:0005623,GO:0005634,GO:0005737,GO:0005829,GO:0006412,GO:0006414,GO:0006518,GO:0006575,GO:0006749,GO:0006790,GO:0006807,GO:0008135,GO:0008150,GO:0008152,GO:0009058,GO:0009059,GO:0009605,GO:0009607,GO:0009615,GO:0009987,GO:0010467,GO:0016740,GO:0016765,GO:0019538,GO:0034641,GO:0034645,GO:0043043,GO:…
LOC118092881	-3.12668	6.88496e-06	0.000298474	-
il4i1_LOC118080933	5.46587	7.57174e-06	0.000326454	-
GATAD1	-2.1869	7.83697e-06	0.000334236	GO:0000981,GO:0003674,GO:0003700,GO:0005575,GO:0005622,GO:0005623,GO:0005634,GO:0005654,GO:0006323,GO:0006325,GO:0006333,GO:0006355,GO:0006357,GO:0006996,GO:0008150,GO:0009889,GO:0009987,GO:0010468,GO:0010556,GO:0016043,GO:0019219,GO:0019222,GO:0022607,GO:0031323,GO:0031326,GO:0031497,GO:0031974,GO:0031981,GO:0043226,GO:0043227,GO:0043229,GO:0043231,GO:0043233,GO:0044085,GO:0044422,GO:0044424,GO:…
ACTG2	2.20855	8.43392e-06	0.000357761	GO:0003008,GO:0003012,GO:0005575,GO:0005622,GO:0005623,GO:0005737,GO:0005829,GO:0005856,GO:0006936,GO:0007275,GO:0008150,GO:0009653,GO:0009887,GO:0009888,GO:0009893,GO:0010468,GO:0010604,GO:0010628,GO:0015629,GO:0016459,GO:0019222,GO:0030027,GO:0030175,GO:0031252,GO:0032501,GO:0032502,GO:0032982,GO:0032991,GO:0042995,GO:0043226,GO:0043228,GO:0043229,GO:0043232,GO:0044297,GO:0044422,GO:0044424,GO:…
LY6E_LOC118090479	1.54312	8.91786e-06	0.000376267	GO:0001701,GO:0002244,GO:0002320,GO:0002376,GO:0002520,GO:0003007,GO:0003205,GO:0003206,GO:0003208,GO:0003229,GO:0003231,GO:0003674,GO:0005102,GO:0005488,GO:0005515,GO:0005575,GO:0005576,GO:0005623,GO:0005886,GO:0006584,GO:0006725,GO:0006807,GO:0006810,GO:0007154,GO:0007165,GO:0007166,GO:0007267,GO:0007275,GO:0007507,GO:0007517,GO:0008150,GO:0008152,GO:0008283,GO:0009653,GO:0009712,GO:0009719,GO:…
CCT4	-1.60442	9.07441e-06	0.000378821	GO:0000003,GO:0002199,GO:0003674,GO:0005488,GO:0005515,GO:0005575,GO:0005622,GO:0005623,GO:0005634,GO:0005654,GO:0005737,GO:0005813,GO:0005815,GO:0005829,GO:0005832,GO:0005856,GO:0005874,GO:0006403,GO:0006457,GO:0006458,GO:0006810,GO:0007275,GO:0007338,GO:0007339,GO:0008037,GO:0008150,GO:0009566,GO:0009653,GO:0009791,GO:0009886,GO:0009889,GO:0009891,GO:0009893,GO:0009987,GO:0009988,GO:0010171,GO:…
TPM2	2.00951	9.03123e-06	0.000378821	GO:0003008,GO:0003012,GO:0003674,GO:0003779,GO:0005198,GO:0005200,GO:0005488,GO:0005515,GO:0005575,GO:0005622,GO:0005623,GO:0005737,GO:0005829,GO:0005856,GO:0005862,GO:0005865,GO:0005884,GO:0006928,GO:0006936,GO:0006996,GO:0007010,GO:0007015,GO:0008092,GO:0008150,GO:0008307,GO:0009987,GO:0015629,GO:0016043,GO:0030016,GO:0030017,GO:0030029,GO:0030036,GO:0030048,GO:0030049,GO:0032501,GO:0033275,GO:…
RPL6_LOC118097815	-2.03969	9.42256e-06	0.000391284	GO:0000027,GO:0000049,GO:0000184,GO:0000956,GO:0002181,GO:0003674,GO:0003676,GO:0003677,GO:0003723,GO:0003729,GO:0003735,GO:0005198,GO:0005488,GO:0005515,GO:0005575,GO:0005622,GO:0005623,GO:0005634,GO:0005730,GO:0005737,GO:0005783,GO:0005789,GO:0005791,GO:0005829,GO:0005840,GO:0005844,GO:0006139,GO:0006355,GO:0006401,GO:0006402,GO:0006412,GO:0006413,GO:0006518,GO:0006605,GO:0006612,GO:0006613,GO:…
LOC132593138	4.53585	9.62385e-06	0.000397551	-
SLC25A6_LOC118084911	-1.39299	9.86245e-06	0.000405285	-
YEATS4	-1.76324	1.00838e-05	0.000412233	GO:0000123,GO:0000278,GO:0000428,GO:0003674,GO:0003676,GO:0003677,GO:0003682,GO:0003700,GO:0005198,GO:0005200,GO:0005488,GO:0005515,GO:0005575,GO:0005622,GO:0005623,GO:0005634,GO:0005635,GO:0005654,GO:0005667,GO:0005669,GO:0006139,GO:0006325,GO:0006338,GO:0006342,GO:0006351,GO:0006352,GO:0006355,GO:0006357,GO:0006366,GO:0006367,GO:0006464,GO:0006473,GO:0006475,GO:0006725,GO:0006807,GO:0006996,GO:…
LOC118077192	-1.55072	1.09187e-05	0.000444063	GO:0005575,GO:0005623,GO:0005886,GO:0005887,GO:0007154,GO:0007165,GO:0007166,GO:0008150,GO:0009987,GO:0016020,GO:0016021,GO:0023052,GO:0031224,GO:0031226,GO:0043473,GO:0044425,GO:0044459,GO:0044464,GO:0050789,GO:0050794,GO:0050896,GO:0051716,GO:0065007,GO:0071944
CIBAR2	3.19058	1.23313e-05	0.0004964	GO:0005575,GO:0005622,GO:0005623,GO:0005815,GO:0005856,GO:0005929,GO:0015630,GO:0036064,GO:0042995,GO:0043226,GO:0043228,GO:0043229,GO:0043232,GO:0044422,GO:0044424,GO:0044430,GO:0044441,GO:0044446,GO:0044463,GO:0044464,GO:0120025,GO:0120038
DCDC2B	4.19794	1.27696e-05	0.000510067	-
RPL36A_LOC118080015	-1.2649	1.28002e-05	0.000510067	GO:0002181,GO:0003674,GO:0003735,GO:0005198,GO:0005575,GO:0005622,GO:0005623,GO:0005737,GO:0005829,GO:0005840,GO:0006412,GO:0006518,GO:0006807,GO:0007275,GO:0008150,GO:0008152,GO:0009058,GO:0009059,GO:0009790,GO:0009792,GO:0009987,GO:0010467,GO:0015934,GO:0019538,GO:0022625,GO:0022626,GO:0032501,GO:0032502,GO:0032991,GO:0034641,GO:0034645,GO:0043009,GO:0043043,GO:0043170,GO:0043226,GO:0043228,GO:…
CFAP45	4.05617	1.33094e-05	0.000527695	GO:0005575,GO:0005622,GO:0005623,GO:0005634,GO:0005654,GO:0031974,GO:0031981,GO:0043226,GO:0043227,GO:0043229,GO:0043231,GO:0043233,GO:0044422,GO:0044424,GO:0044428,GO:0044446,GO:0044464,GO:0070013
CRACD	2.18359	1.35087e-05	0.000532918	-
PNRC2	-1.57086	1.4621e-05	0.000573929	GO:0000184,GO:0000932,GO:0000956,GO:0005575,GO:0005622,GO:0005623,GO:0005634,GO:0005654,GO:0005737,GO:0005794,GO:0005829,GO:0006139,GO:0006401,GO:0006402,GO:0006725,GO:0006807,GO:0008150,GO:0008152,GO:0009056,GO:0009057,GO:0009892,GO:0009987,GO:0010468,GO:0010605,GO:0010629,GO:0012505,GO:0016070,GO:0016071,GO:0019222,GO:0019439,GO:0031086,GO:0031087,GO:0031974,GO:0031981,GO:0032991,GO:0034641,GO:…
RPL26L1	-1.51619	1.49949e-05	0.000585692	-
SLC30A6	-2.21359	1.52807e-05	0.000593915	GO:0000041,GO:0000139,GO:0003674,GO:0005215,GO:0005385,GO:0005575,GO:0005622,GO:0005623,GO:0005737,GO:0005794,GO:0005802,GO:0006810,GO:0006811,GO:0006812,GO:0006829,GO:0006892,GO:0006895,GO:0008150,GO:0008324,GO:0010035,GO:0010038,GO:0010043,GO:0012505,GO:0015075,GO:0015318,GO:0016020,GO:0016192,GO:0016482,GO:0022857,GO:0022890,GO:0030001,GO:0031090,GO:0031984,GO:0032588,GO:0032879,GO:0034220,GO:…
LOC118090664	6.47858	1.55959e-05	0.000603192	-
DYNLRB2	-1.60609	1.66075e-05	0.000639188	GO:0000902,GO:0000904,GO:0003674,GO:0003774,GO:0003777,GO:0003824,GO:0005488,GO:0005515,GO:0005575,GO:0005622,GO:0005623,GO:0005694,GO:0005737,GO:0005813,GO:0005815,GO:0005819,GO:0005856,GO:0005858,GO:0005868,GO:0005874,GO:0005875,GO:0005876,GO:0005929,GO:0005930,GO:0005938,GO:0006810,GO:0006928,GO:0006996,GO:0007017,GO:0007018,GO:0007275,GO:0007399,GO:0007417,GO:0007420,GO:0008150,GO:0009653,GO:…
POLR2G	-1.41053	1.69996e-05	0.000647954	GO:0000291,GO:0000375,GO:0000377,GO:0000398,GO:0000428,GO:0000932,GO:0000956,GO:0003674,GO:0003676,GO:0003677,GO:0003697,GO:0003723,GO:0003727,GO:0003824,GO:0003899,GO:0005488,GO:0005515,GO:0005575,GO:0005622,GO:0005623,GO:0005634,GO:0005654,GO:0005665,GO:0005737,GO:0006139,GO:0006259,GO:0006281,GO:0006283,GO:0006289,GO:0006351,GO:0006352,GO:0006354,GO:0006366,GO:0006367,GO:0006368,GO:0006370,GO:…
PDRG1	-1.72306	1.75553e-05	0.000665918	-
DBNDD2	2.77216	1.76416e-05	0.00066599	-
MRPL43	-1.70654	1.90316e-05	0.000709703	GO:0000313,GO:0000315,GO:0003674,GO:0003735,GO:0005198,GO:0005575,GO:0005622,GO:0005623,GO:0005737,GO:0005739,GO:0005740,GO:0005743,GO:0005759,GO:0005761,GO:0005762,GO:0005840,GO:0006412,GO:0006414,GO:0006415,GO:0006518,GO:0006807,GO:0008150,GO:0008152,GO:0009058,GO:0009059,GO:0009987,GO:0010467,GO:0015934,GO:0016020,GO:0016043,GO:0019538,GO:0019866,GO:0022411,GO:0031090,GO:0031966,GO:0031967,GO:…
UBE2D3	-1.45141	1.90053e-05	0.000709703	GO:0000122,GO:0000209,GO:0003674,GO:0003824,GO:0004842,GO:0005575,GO:0005622,GO:0005623,GO:0005634,GO:0005654,GO:0005737,GO:0005829,GO:0006355,GO:0006357,GO:0006464,GO:0006508,GO:0006511,GO:0006513,GO:0006605,GO:0006625,GO:0006807,GO:0006810,GO:0006886,GO:0006996,GO:0007031,GO:0007154,GO:0007165,GO:0007166,GO:0007167,GO:0007178,GO:0008104,GO:0008150,GO:0008152,GO:0009056,GO:0009057,GO:0009719,GO:…
EIF3E	-1.53012	1.97282e-05	0.000730775	GO:0000184,GO:0000956,GO:0003674,GO:0003676,GO:0003723,GO:0003743,GO:0005488,GO:0005515,GO:0005575,GO:0005622,GO:0005623,GO:0005634,GO:0005654,GO:0005737,GO:0005829,GO:0005852,GO:0006139,GO:0006401,GO:0006402,GO:0006412,GO:0006413,GO:0006417,GO:0006446,GO:0006518,GO:0006725,GO:0006807,GO:0008135,GO:0008150,GO:0008152,GO:0009056,GO:0009057,GO:0009058,GO:0009059,GO:0009889,GO:0009890,GO:0009891,GO:…
EMG1	-1.93119	2.07329e-05	0.000760851	GO:0000154,GO:0000462,GO:0001510,GO:0001701,GO:0001824,GO:0003674,GO:0003676,GO:0003723,GO:0003824,GO:0005488,GO:0005575,GO:0005622,GO:0005623,GO:0005634,GO:0005654,GO:0005730,GO:0005737,GO:0006139,GO:0006364,GO:0006396,GO:0006725,GO:0006807,GO:0006950,GO:0006952,GO:0006996,GO:0006997,GO:0007000,GO:0007275,GO:0008150,GO:0008152,GO:0008168,GO:0008173,GO:0008649,GO:0008757,GO:0009451,GO:0009605,GO:…
ANXA1	1.27449	2.14232e-05	0.000782542	GO:0001817,GO:0001819,GO:0002376,GO:0002548,GO:0002682,GO:0002683,GO:0002684,GO:0002685,GO:0002694,GO:0002695,GO:0002696,GO:0002697,GO:0002698,GO:0002699,GO:0002819,GO:0002821,GO:0002822,GO:0002824,GO:0002825,GO:0002827,GO:0002828,GO:0002829,GO:0003674,GO:0005488,GO:0005509,GO:0005543,GO:0005544,GO:0005575,GO:0005576,GO:0005615,GO:0005622,GO:0005623,GO:0005737,GO:0005768,GO:0005769,GO:0005886,GO:…
GPN3	-1.73775	2.21555e-05	0.000805562	GO:0003674,GO:0003824,GO:0003924,GO:0005488,GO:0005515,GO:0005575,GO:0016462,GO:0016787,GO:0016817,GO:0016818,GO:0017111,GO:0032991
ERI3	3.92905	2.2589e-05	0.000817555	-
MR1_LOC118080169	2.51194	2.28173e-05	0.00082205	GO:0001816,GO:0002367,GO:0002376,GO:0002440,GO:0003674,GO:0004888,GO:0005575,GO:0005576,GO:0005622,GO:0005623,GO:0005737,GO:0005783,GO:0005886,GO:0006950,GO:0006952,GO:0006955,GO:0007154,GO:0007165,GO:0008150,GO:0009605,GO:0009607,GO:0009617,GO:0009987,GO:0012505,GO:0016020,GO:0023052,GO:0032393,GO:0032501,GO:0032611,GO:0032612,GO:0032620,GO:0038023,GO:0042742,GO:0043207,GO:0043226,GO:0043227,GO:…
ALDH2	1.85237	2.65026e-05	0.000941915	GO:0000166,GO:0001101,GO:0001889,GO:0002237,GO:0003674,GO:0003824,GO:0004029,GO:0004030,GO:0005488,GO:0005515,GO:0005575,GO:0005622,GO:0005623,GO:0005737,GO:0005739,GO:0005759,GO:0005975,GO:0006066,GO:0006067,GO:0006069,GO:0006081,GO:0006082,GO:0006090,GO:0006091,GO:0006117,GO:0006950,GO:0007275,GO:0008150,GO:0008152,GO:0008774,GO:0009055,GO:0009605,GO:0009607,GO:0009617,GO:0009628,GO:0009636,GO:…
C11H9orf85	-1.84232	2.64255e-05	0.000941915	-
CHCHD1	-1.55289	2.92121e-05	0.00103356	GO:0001650,GO:0005575,GO:0005622,GO:0005623,GO:0005634,GO:0005654,GO:0005730,GO:0005737,GO:0005739,GO:0005740,GO:0005743,GO:0005829,GO:0006412,GO:0006414,GO:0006415,GO:0006518,GO:0006807,GO:0008150,GO:0008152,GO:0009058,GO:0009059,GO:0009987,GO:0010467,GO:0016020,GO:0016043,GO:0019538,GO:0019866,GO:0022411,GO:0031090,GO:0031966,GO:0031967,GO:0031974,GO:0031975,GO:0031981,GO:0032543,GO:0032984,GO:…
LOC118077200	-1.52665	3.00191e-05	0.00105737	GO:0002376,GO:0003674,GO:0005488,GO:0005575,GO:0005576,GO:0006950,GO:0006952,GO:0006955,GO:0006959,GO:0008144,GO:0008150,GO:0009374,GO:0009605,GO:0009607,GO:0009617,GO:0019730,GO:0019731,GO:0019842,GO:0031406,GO:0033218,GO:0033293,GO:0036094,GO:0042742,GO:0043167,GO:0043168,GO:0043177,GO:0043207,GO:0048037,GO:0050662,GO:0050896,GO:0051704,GO:0051707,GO:0097159,GO:0098542,GO:1901363,GO:1901681
DDX21_LOC118096140	-1.26536	3.10219e-05	0.00108783	GO:0003674,GO:0003676,GO:0003723,GO:0003724,GO:0003725,GO:0003824,GO:0004004,GO:0004386,GO:0005488,GO:0005575,GO:0005622,GO:0005623,GO:0005634,GO:0005654,GO:0005730,GO:0005737,GO:0006139,GO:0006351,GO:0006366,GO:0006725,GO:0006807,GO:0008026,GO:0008150,GO:0008152,GO:0008186,GO:0009058,GO:0009059,GO:0009605,GO:0009607,GO:0009615,GO:0009893,GO:0009987,GO:0010033,GO:0010467,GO:0010468,GO:0010501,GO:…
VWA1	1.96512	3.13843e-05	0.00109567	GO:0003674,GO:0005488,GO:0005515,GO:0005575,GO:0005576,GO:0005604,GO:0005614,GO:0005622,GO:0005623,GO:0005737,GO:0005783,GO:0005788,GO:0006464,GO:0006807,GO:0006950,GO:0007610,GO:0008150,GO:0008152,GO:0009987,GO:0012505,GO:0016043,GO:0019538,GO:0030198,GO:0031012,GO:0031974,GO:0032501,GO:0033555,GO:0036211,GO:0042802,GO:0043062,GO:0043170,GO:0043226,GO:0043227,GO:0043229,GO:0043231,GO:0043233,GO:…
MRPL22	-1.64106	3.462e-05	0.00119803	GO:0000313,GO:0000315,GO:0003674,GO:0003735,GO:0005198,GO:0005575,GO:0005622,GO:0005623,GO:0005737,GO:0005739,GO:0005740,GO:0005743,GO:0005759,GO:0005761,GO:0005762,GO:0005840,GO:0006412,GO:0006414,GO:0006415,GO:0006518,GO:0006807,GO:0008150,GO:0008152,GO:0009058,GO:0009059,GO:0009987,GO:0010467,GO:0015934,GO:0016020,GO:0016043,GO:0019538,GO:0019866,GO:0022411,GO:0031090,GO:0031966,GO:0031967,GO:…
VCP	2.07793	3.45473e-05	0.00119803	GO:0000003,GO:0000166,GO:0000226,GO:0000323,GO:0000502,GO:0000731,GO:0000785,GO:0000902,GO:0000904,GO:0001775,GO:0002020,GO:0002082,GO:0002165,GO:0002252,GO:0002263,GO:0002274,GO:0002275,GO:0002283,GO:0002366,GO:0002376,GO:0002443,GO:0002444,GO:0002446,GO:0003006,GO:0003674,GO:0003824,GO:0005102,GO:0005488,GO:0005515,GO:0005524,GO:0005575,GO:0005576,GO:0005622,GO:0005623,GO:0005634,GO:0005654,GO:…
SLCO2A1	4.22615	3.60486e-05	0.00124202	GO:0003674,GO:0005215,GO:0005319,GO:0005342,GO:0005575,GO:0005623,GO:0005886,GO:0005887,GO:0006810,GO:0006811,GO:0006820,GO:0006869,GO:0008028,GO:0008150,GO:0008509,GO:0008514,GO:0010876,GO:0015075,GO:0015132,GO:0015245,GO:0015291,GO:0015318,GO:0015347,GO:0015711,GO:0015718,GO:0015732,GO:0015849,GO:0015908,GO:0016020,GO:0016021,GO:0022804,GO:0022857,GO:0031224,GO:0031226,GO:0033036,GO:0034220,GO:…
MOB4_LOC118095479	-1.27974	3.76016e-05	0.0012899	GO:0000226,GO:0000278,GO:0000280,GO:0000902,GO:0003674,GO:0005488,GO:0005515,GO:0005575,GO:0005622,GO:0005623,GO:0005737,GO:0005794,GO:0005829,GO:0006810,GO:0006928,GO:0006996,GO:0007010,GO:0007017,GO:0007018,GO:0007049,GO:0007051,GO:0007052,GO:0007275,GO:0007399,GO:0008088,GO:0008150,GO:0008582,GO:0009653,GO:0009966,GO:0009968,GO:0009987,GO:0010646,GO:0010648,GO:0010970,GO:0012505,GO:0016020,GO:…
ZFP36	-2.71115	3.9283e-05	0.00134174	-
LOC118094469	2.2176	3.9498e-05	0.00134327	-
SNU13	-1.42979	3.96988e-05	0.00134431	GO:0000003,GO:0000375,GO:0000377,GO:0000398,GO:0000470,GO:0000491,GO:0000492,GO:0001651,GO:0003674,GO:0003676,GO:0003723,GO:0003729,GO:0005488,GO:0005515,GO:0005575,GO:0005622,GO:0005623,GO:0005634,GO:0005654,GO:0005681,GO:0005684,GO:0005690,GO:0005730,GO:0005732,GO:0005886,GO:0006139,GO:0006364,GO:0006396,GO:0006397,GO:0006417,GO:0006725,GO:0006807,GO:0007275,GO:0007338,GO:0007399,GO:0007422,GO:…
EIF3K	-1.39367	4.01323e-05	0.00135318	GO:0005575,GO:0005622,GO:0005623,GO:0005737,GO:0005829,GO:0005852,GO:0006412,GO:0006413,GO:0006518,GO:0006807,GO:0008150,GO:0008152,GO:0009058,GO:0009059,GO:0009987,GO:0010467,GO:0010941,GO:0010942,GO:0019538,GO:0032991,GO:0034641,GO:0034645,GO:0042981,GO:0043043,GO:0043065,GO:0043067,GO:0043068,GO:0043170,GO:0043603,GO:0043604,GO:0044237,GO:0044238,GO:0044249,GO:0044260,GO:0044267,GO:0044271,GO:…
MYH9	1.69211	4.05437e-05	0.00135663	GO:0000003,GO:0000146,GO:0000166,GO:0000212,GO:0000226,GO:0000278,GO:0000281,GO:0000768,GO:0000902,GO:0000904,GO:0000910,GO:0001525,GO:0001541,GO:0001568,GO:0001654,GO:0001655,GO:0001664,GO:0001667,GO:0001700,GO:0001701,GO:0001725,GO:0001726,GO:0001736,GO:0001738,GO:0001745,GO:0001767,GO:0001768,GO:0001775,GO:0001894,GO:0001931,GO:0001932,GO:0001934,GO:0001944,GO:0001952,GO:0001954,GO:0001965,GO:…
NDFIP1	-1.37794	4.1208e-05	0.00136927	GO:0000018,GO:0000139,GO:0000151,GO:0001817,GO:0001818,GO:0002637,GO:0002638,GO:0002682,GO:0002683,GO:0002694,GO:0002695,GO:0002697,GO:0002698,GO:0002700,GO:0002701,GO:0002703,GO:0002704,GO:0002706,GO:0002707,GO:0002712,GO:0002713,GO:0002761,GO:0002819,GO:0002820,GO:0002822,GO:0002823,GO:0002828,GO:0002829,GO:0002889,GO:0002890,GO:0003674,GO:0005488,GO:0005515,GO:0005575,GO:0005622,GO:0005623,GO:…
Olfr551_LOC118084696	4.339	4.13038e-05	0.00136927	-
RABAC1	2.17923	4.15378e-05	0.00137127	GO:0003674,GO:0005488,GO:0005515,GO:0005575,GO:0005622,GO:0005623,GO:0005737,GO:0005794,GO:0006810,GO:0008022,GO:0008150,GO:0012505,GO:0016020,GO:0016021,GO:0016192,GO:0030674,GO:0031224,GO:0042802,GO:0043226,GO:0043227,GO:0043229,GO:0043231,GO:0044424,GO:0044425,GO:0044444,GO:0044464,GO:0051179,GO:0051234,GO:0060090,GO:0070064
CSTA_LOC118075447	-1.58502	4.23463e-05	0.00139214	-
MRPS12	-1.66061	4.44021e-05	0.00145366	GO:0000313,GO:0000314,GO:0003674,GO:0003735,GO:0005198,GO:0005575,GO:0005622,GO:0005623,GO:0005737,GO:0005739,GO:0005740,GO:0005743,GO:0005759,GO:0005761,GO:0005763,GO:0005840,GO:0006412,GO:0006414,GO:0006415,GO:0006518,GO:0006807,GO:0008150,GO:0008152,GO:0009058,GO:0009059,GO:0009987,GO:0010467,GO:0015935,GO:0016020,GO:0016043,GO:0019538,GO:0019866,GO:0022411,GO:0031090,GO:0031966,GO:0031967,GO:…
CPSF1	4.75323	4.6294e-05	0.00150934	GO:0000375,GO:0000377,GO:0000398,GO:0003674,GO:0003676,GO:0003723,GO:0003729,GO:0003730,GO:0005488,GO:0005515,GO:0005575,GO:0005622,GO:0005623,GO:0005634,GO:0005654,GO:0005847,GO:0005849,GO:0006139,GO:0006351,GO:0006353,GO:0006366,GO:0006369,GO:0006378,GO:0006379,GO:0006396,GO:0006397,GO:0006403,GO:0006405,GO:0006406,GO:0006611,GO:0006725,GO:0006807,GO:0006810,GO:0006886,GO:0006913,GO:0008092,GO:…
CRYAB	-2.33714	4.72978e-05	0.00153572	GO:0000165,GO:0000226,GO:0000302,GO:0001540,GO:0001558,GO:0001654,GO:0001666,GO:0002088,GO:0003008,GO:0003012,GO:0003674,GO:0003779,GO:0005198,GO:0005212,GO:0005488,GO:0005515,GO:0005575,GO:0005622,GO:0005623,GO:0005634,GO:0005654,GO:0005737,GO:0005739,GO:0005759,GO:0005794,GO:0005829,GO:0005856,GO:0005886,GO:0006457,GO:0006464,GO:0006468,GO:0006793,GO:0006796,GO:0006807,GO:0006915,GO:0006936,GO:…
H3F3A_LOC118083225	-1.42419	4.93221e-05	0.00159488	GO:0000785,GO:0000786,GO:0003674,GO:0003676,GO:0003677,GO:0003682,GO:0005488,GO:0005575,GO:0005622,GO:0005623,GO:0005634,GO:0005694,GO:0006323,GO:0006325,GO:0006333,GO:0006334,GO:0006996,GO:0008150,GO:0009987,GO:0016043,GO:0022607,GO:0031490,GO:0031491,GO:0031492,GO:0031497,GO:0032991,GO:0032993,GO:0034622,GO:0034728,GO:0043226,GO:0043227,GO:0043228,GO:0043229,GO:0043231,GO:0043232,GO:0043933,GO:…
RACK1	-1.4479	5.07475e-05	0.00163428	GO:0000003,GO:0000278,GO:0000280,GO:0000281,GO:0000375,GO:0000377,GO:0000398,GO:0000775,GO:0000776,GO:0000902,GO:0000904,GO:0000910,GO:0001525,GO:0001558,GO:0001568,GO:0001678,GO:0001891,GO:0001932,GO:0001933,GO:0001934,GO:0001944,GO:0001959,GO:0002009,GO:0003006,GO:0003254,GO:0003674,GO:0004857,GO:0004860,GO:0005080,GO:0005102,GO:0005198,GO:0005488,GO:0005515,GO:0005575,GO:0005622,GO:0005623,GO:…
ESRP1	3.80392	5.29701e-05	0.00169204	GO:0000375,GO:0000377,GO:0000380,GO:0000398,GO:0001763,GO:0002009,GO:0003674,GO:0003676,GO:0003723,GO:0003729,GO:0005488,GO:0005575,GO:0005622,GO:0005623,GO:0005634,GO:0005654,GO:0006139,GO:0006396,GO:0006397,GO:0006725,GO:0006807,GO:0007154,GO:0007165,GO:0007166,GO:0007167,GO:0007169,GO:0007173,GO:0007275,GO:0007431,GO:0007435,GO:0008150,GO:0008152,GO:0008284,GO:0008380,GO:0008543,GO:0009653,GO:…
SRGAP3	4.73873	5.29515e-05	0.00169204	GO:0003674,GO:0005096,GO:0005488,GO:0005515,GO:0005575,GO:0005622,GO:0005623,GO:0005737,GO:0005829,GO:0008047,GO:0008150,GO:0009966,GO:0010646,GO:0017016,GO:0017048,GO:0019899,GO:0023051,GO:0030234,GO:0030334,GO:0030336,GO:0030695,GO:0031267,GO:0032879,GO:0040012,GO:0040013,GO:0043085,GO:0043087,GO:0043547,GO:0044093,GO:0044424,GO:0044444,GO:0044464,GO:0048365,GO:0048519,GO:0048523,GO:0048583,GO:…
RPL37A	-1.42111	5.65251e-05	0.00179832	GO:0002181,GO:0003674,GO:0003676,GO:0003723,GO:0003735,GO:0005198,GO:0005488,GO:0005575,GO:0005622,GO:0005623,GO:0005737,GO:0005829,GO:0005840,GO:0006412,GO:0006518,GO:0006807,GO:0008150,GO:0008152,GO:0009058,GO:0009059,GO:0009987,GO:0010467,GO:0015934,GO:0019538,GO:0019843,GO:0022625,GO:0022626,GO:0032991,GO:0034641,GO:0034645,GO:0043043,GO:0043170,GO:0043226,GO:0043228,GO:0043229,GO:0043232,GO:…
RIDA	-1.402	5.76707e-05	0.0018274	GO:0001505,GO:0001655,GO:0001822,GO:0003674,GO:0003824,GO:0004518,GO:0004519,GO:0004521,GO:0004540,GO:0005488,GO:0005504,GO:0005515,GO:0005575,GO:0005622,GO:0005623,GO:0005634,GO:0005737,GO:0005739,GO:0005759,GO:0005777,GO:0005829,GO:0006082,GO:0006139,GO:0006417,GO:0006457,GO:0006520,GO:0006544,GO:0006566,GO:0006567,GO:0006725,GO:0006807,GO:0007049,GO:0007275,GO:0007399,GO:0007417,GO:0007420,GO:…
NDUFS8	-1.69285	5.87467e-05	0.00185404	GO:0003674,GO:0003824,GO:0003954,GO:0005575,GO:0005622,GO:0005623,GO:0005737,GO:0005739,GO:0005740,GO:0005743,GO:0005746,GO:0005747,GO:0005759,GO:0006091,GO:0006119,GO:0006120,GO:0006139,GO:0006163,GO:0006725,GO:0006753,GO:0006793,GO:0006796,GO:0006807,GO:0006950,GO:0006979,GO:0006996,GO:0007005,GO:0008137,GO:0008150,GO:0008152,GO:0009117,GO:0009123,GO:0009126,GO:0009141,GO:0009144,GO:0009150,GO:…
LOC118080478	6.568	6.08156e-05	0.00190411	-
SET	-1.33934	6.43724e-05	0.0020075	GO:0005575,GO:0005622,GO:0005623,GO:0005634,GO:0008150,GO:0043226,GO:0043227,GO:0043229,GO:0043231,GO:0044424,GO:0044464,GO:0046662,GO:0050789,GO:0050795,GO:0051239,GO:0065007,GO:2000241
SELENOP	-1.4663	6.53608e-05	0.0020303	GO:0000003,GO:0001887,GO:0002576,GO:0003674,GO:0005488,GO:0005575,GO:0005576,GO:0005615,GO:0005622,GO:0005623,GO:0005737,GO:0006810,GO:0006887,GO:0006950,GO:0006979,GO:0007275,GO:0007399,GO:0007417,GO:0007420,GO:0007610,GO:0007626,GO:0008150,GO:0008152,GO:0008430,GO:0009791,GO:0009987,GO:0012505,GO:0016192,GO:0019953,GO:0022414,GO:0030141,GO:0031089,GO:0031410,GO:0031974,GO:0031982,GO:0031983,GO:…
TUBA1C_LOC118079592	2.55765	6.72242e-05	0.00208	GO:0003674,GO:0005198,GO:0005575,GO:0005622,GO:0005623,GO:0005634,GO:0005737,GO:0005856,GO:0005874,GO:0005881,GO:0006810,GO:0007017,GO:0008150,GO:0009987,GO:0015630,GO:0016020,GO:0030705,GO:0043226,GO:0043227,GO:0043228,GO:0043229,GO:0043231,GO:0043232,GO:0044422,GO:0044424,GO:0044425,GO:0044430,GO:0044444,GO:0044446,GO:0044464,GO:0045121,GO:0046907,GO:0051179,GO:0051234,GO:0051301,GO:0051641,GO:…
SPARC	1.66269	6.81858e-05	0.00210151	GO:0001101,GO:0001501,GO:0001503,GO:0001655,GO:0001936,GO:0001937,GO:0002009,GO:0002164,GO:0002165,GO:0002168,GO:0002237,GO:0002576,GO:0003674,GO:0005488,GO:0005509,GO:0005518,GO:0005575,GO:0005576,GO:0005604,GO:0005615,GO:0005622,GO:0005623,GO:0005634,GO:0005737,GO:0006810,GO:0006887,GO:0006897,GO:0006898,GO:0006950,GO:0007155,GO:0007275,GO:0007423,GO:0007442,GO:0007443,GO:0007498,GO:0007503,GO:…
MPRIP	1.7533	7.32894e-05	0.00225001	GO:0001725,GO:0001932,GO:0001934,GO:0003674,GO:0005488,GO:0005515,GO:0005575,GO:0005622,GO:0005623,GO:0005737,GO:0005829,GO:0005856,GO:0008104,GO:0008150,GO:0009892,GO:0009893,GO:0009987,GO:0010562,GO:0010563,GO:0010604,GO:0010605,GO:0010921,GO:0010923,GO:0015629,GO:0019220,GO:0019222,GO:0031323,GO:0031324,GO:0031325,GO:0031399,GO:0031400,GO:0031401,GO:0032268,GO:0032269,GO:0032270,GO:0032432,GO:…
TCIM	-1.5707	7.36587e-05	0.00225259	GO:0001775,GO:0001932,GO:0001934,GO:0002252,GO:0002263,GO:0002264,GO:0002376,GO:0002682,GO:0003674,GO:0005102,GO:0005112,GO:0005488,GO:0005515,GO:0005575,GO:0005622,GO:0005623,GO:0005634,GO:0005654,GO:0005730,GO:0005737,GO:0005829,GO:0005886,GO:0006355,GO:0006950,GO:0006955,GO:0008150,GO:0008593,GO:0009266,GO:0009408,GO:0009628,GO:0009889,GO:0009893,GO:0009966,GO:0009967,GO:0009968,GO:0009987,GO:…
LAMTOR2	-1.51362	7.52031e-05	0.00229093	GO:0000165,GO:0000186,GO:0000323,GO:0001101,GO:0001558,GO:0001775,GO:0001932,GO:0001934,GO:0002252,GO:0002263,GO:0002274,GO:0002275,GO:0002283,GO:0002366,GO:0002376,GO:0002443,GO:0002444,GO:0002446,GO:0003674,GO:0005085,GO:0005198,GO:0005488,GO:0005515,GO:0005575,GO:0005622,GO:0005623,GO:0005737,GO:0005764,GO:0005765,GO:0005768,GO:0005770,GO:0005773,GO:0005774,GO:0005886,GO:0006464,GO:0006468,GO:…
UPK3B_LOC118097250	4.24323	7.80215e-05	0.00236765	GO:0005575,GO:0008150,GO:0009892,GO:0010468,GO:0010605,GO:0010629,GO:0010827,GO:0010829,GO:0016020,GO:0016021,GO:0019222,GO:0031224,GO:0032879,GO:0034762,GO:0034763,GO:0044425,GO:0046324,GO:0046325,GO:0048519,GO:0050789,GO:0051049,GO:0051051,GO:0060255,GO:0065007
MICOS13	-1.44823	7.83993e-05	0.00237	GO:0005575,GO:0005622,GO:0005623,GO:0005634,GO:0005654,GO:0005737,GO:0005739,GO:0005740,GO:0005743,GO:0006996,GO:0007005,GO:0007006,GO:0007007,GO:0008150,GO:0009987,GO:0016020,GO:0016021,GO:0016043,GO:0019866,GO:0031090,GO:0031224,GO:0031300,GO:0031301,GO:0031304,GO:0031305,GO:0031966,GO:0031967,GO:0031974,GO:0031975,GO:0031981,GO:0032592,GO:0032991,GO:0042407,GO:0043226,GO:0043227,GO:0043229,GO:…
EIF3I	-1.33543	7.99278e-05	0.00240699	GO:0001525,GO:0001568,GO:0001889,GO:0001944,GO:0002040,GO:0003674,GO:0003676,GO:0003723,GO:0003743,GO:0005488,GO:0005515,GO:0005575,GO:0005622,GO:0005623,GO:0005737,GO:0005829,GO:0005852,GO:0006412,GO:0006413,GO:0006518,GO:0006807,GO:0007275,GO:0008135,GO:0008150,GO:0008152,GO:0009058,GO:0009059,GO:0009653,GO:0009987,GO:0010467,GO:0019538,GO:0019899,GO:0032501,GO:0032502,GO:0032991,GO:0034641,GO:…
BOLA1	-1.65099	8.0379e-05	0.00241137	GO:0000981,GO:0003674,GO:0003700,GO:0005575,GO:0005622,GO:0005623,GO:0005737,GO:0005739,GO:0006355,GO:0006357,GO:0008150,GO:0009889,GO:0010468,GO:0010556,GO:0019219,GO:0019222,GO:0031323,GO:0031326,GO:0043226,GO:0043227,GO:0043229,GO:0043231,GO:0044424,GO:0044444,GO:0044464,GO:0050789,GO:0050794,GO:0051171,GO:0051252,GO:0060255,GO:0065007,GO:0080090,GO:0140110,GO:1903506,GO:2000112,GO:2001141
NPRL3	2.92412	8.32863e-05	0.00248912	GO:0000003,GO:0000323,GO:0001568,GO:0001944,GO:0003006,GO:0003205,GO:0003231,GO:0003279,GO:0003281,GO:0003674,GO:0005488,GO:0005515,GO:0005575,GO:0005622,GO:0005623,GO:0005634,GO:0005737,GO:0005764,GO:0005765,GO:0005767,GO:0005773,GO:0005774,GO:0005776,GO:0006950,GO:0007154,GO:0007165,GO:0007275,GO:0007276,GO:0007281,GO:0007292,GO:0007293,GO:0007507,GO:0008150,GO:0008361,GO:0009267,GO:0009605,GO:…
LAMTOR5	-1.54821	8.97437e-05	0.00267199	GO:0000323,GO:0001101,GO:0005575,GO:0005622,GO:0005623,GO:0005737,GO:0005764,GO:0005768,GO:0005770,GO:0005773,GO:0008104,GO:0008150,GO:0008361,GO:0009719,GO:0009966,GO:0009967,GO:0009987,GO:0010008,GO:0010033,GO:0010243,GO:0010646,GO:0010647,GO:0012505,GO:0016020,GO:0016043,GO:0023051,GO:0023056,GO:0031090,GO:0031410,GO:0031902,GO:0031982,GO:0032006,GO:0032008,GO:0032535,GO:0032991,GO:0033036,GO:…
LAPTM4A	-2.20257	9.01363e-05	0.00267359	GO:0000323,GO:0005575,GO:0005622,GO:0005623,GO:0005737,GO:0005764,GO:0005765,GO:0005768,GO:0005770,GO:0005773,GO:0005774,GO:0005794,GO:0010008,GO:0012505,GO:0016020,GO:0031090,GO:0031410,GO:0031902,GO:0031982,GO:0043226,GO:0043227,GO:0043229,GO:0043231,GO:0044422,GO:0044424,GO:0044433,GO:0044437,GO:0044440,GO:0044444,GO:0044446,GO:0044464,GO:0097708,GO:0098588,GO:0098805,GO:0098852
SLC12A2	2.10756	9.12112e-05	0.00269534	GO:0001763,GO:0002009,GO:0003008,GO:0003333,GO:0003674,GO:0005215,GO:0005342,GO:0005488,GO:0005515,GO:0005575,GO:0005623,GO:0005886,GO:0005887,GO:0006810,GO:0006811,GO:0006812,GO:0006813,GO:0006814,GO:0006820,GO:0006821,GO:0006865,GO:0006884,GO:0006950,GO:0006970,GO:0006972,GO:0007275,GO:0007600,GO:0007605,GO:0008150,GO:0008324,GO:0008361,GO:0008509,GO:0008511,GO:0008514,GO:0008519,GO:0009581,GO:…
LRP3	2.87418	9.53053e-05	0.00280582	-
UQCC2_LOC118089410	-1.67908	9.5762e-05	0.00280878	GO:0002082,GO:0002791,GO:0005575,GO:0005622,GO:0005623,GO:0005634,GO:0005654,GO:0005737,GO:0005739,GO:0005740,GO:0005743,GO:0005758,GO:0005759,GO:0006140,GO:0006417,GO:0006996,GO:0007005,GO:0008150,GO:0009295,GO:0009889,GO:0009891,GO:0009893,GO:0009894,GO:0009896,GO:0009987,GO:0010468,GO:0010556,GO:0010557,GO:0010604,GO:0010608,GO:0010628,GO:0010646,GO:0010817,GO:0016020,GO:0016043,GO:0016202,GO:…
BTG1	-1.47926	9.79144e-05	0.00286128	GO:0000003,GO:0001558,GO:0003006,GO:0003674,GO:0003712,GO:0005488,GO:0005515,GO:0005575,GO:0005622,GO:0005623,GO:0005634,GO:0005737,GO:0006355,GO:0006464,GO:0006479,GO:0006807,GO:0006928,GO:0006950,GO:0006979,GO:0007276,GO:0007281,GO:0007283,GO:0007286,GO:0008150,GO:0008152,GO:0008213,GO:0008285,GO:0009719,GO:0009725,GO:0009889,GO:0009987,GO:0010033,GO:0010243,GO:0010468,GO:0010556,GO:0010941,GO:…
EIF1AX	-1.19345	9.85612e-05	0.00286955	-
CLDN7	2.11842	9.94361e-05	0.00288438	GO:0003674,GO:0005488,GO:0005515,GO:0005575,GO:0005623,GO:0005886,GO:0005911,GO:0005923,GO:0007155,GO:0007162,GO:0008150,GO:0008284,GO:0009636,GO:0010033,GO:0010941,GO:0016020,GO:0016021,GO:0016323,GO:0016327,GO:0016328,GO:0016338,GO:0022610,GO:0030054,GO:0030155,GO:0031224,GO:0031333,GO:0032459,GO:0032460,GO:0032462,GO:0032463,GO:0032502,GO:0032879,GO:0040012,GO:0040017,GO:0042127,GO:0042221,GO:…
LOC118084273	-2.38233	0.000100059	0.0028918	GO:0003674,GO:0003824,GO:0005575,GO:0005622,GO:0005623,GO:0006491,GO:0006807,GO:0008150,GO:0008152,GO:0008194,GO:0008378,GO:0009100,GO:0009987,GO:0016740,GO:0016757,GO:0016758,GO:0019538,GO:0035250,GO:0043170,GO:0043226,GO:0043229,GO:0044237,GO:0044238,GO:0044260,GO:0044424,GO:0044464,GO:0071704,GO:1901135,GO:1901564
LIMS2	1.98338	0.000101074	0.00291049	GO:0001700,GO:0001932,GO:0001933,GO:0002009,GO:0002165,GO:0003008,GO:0003674,GO:0005488,GO:0005515,GO:0005575,GO:0005622,GO:0005623,GO:0005634,GO:0005654,GO:0005737,GO:0005829,GO:0005886,GO:0005912,GO:0005924,GO:0005925,GO:0007155,GO:0007275,GO:0007389,GO:0007391,GO:0007444,GO:0007472,GO:0007475,GO:0007476,GO:0007517,GO:0007552,GO:0007560,GO:0007600,GO:0008092,GO:0008150,GO:0008258,GO:0008285,GO:…
NPM1	-1.34957	0.000102727	0.00294732	GO:0000054,GO:0000055,GO:0000056,GO:0000166,GO:0000226,GO:0000448,GO:0000460,GO:0000463,GO:0000466,GO:0000469,GO:0000470,GO:0000478,GO:0000479,GO:0000922,GO:0001047,GO:0001067,GO:0001558,GO:0001652,GO:0001666,GO:0001889,GO:0001932,GO:0001933,GO:0001934,GO:0002039,GO:0003008,GO:0003012,GO:0003300,GO:0003674,GO:0003676,GO:0003677,GO:0003712,GO:0003713,GO:0003723,GO:0004857,GO:0004860,GO:0005488,GO:…
GSTA2_LOC118082447	-1.82481	0.000110237	0.00315135	GO:0001655,GO:0001657,GO:0001676,GO:0001822,GO:0001823,GO:0003674,GO:0003824,GO:0004364,GO:0004601,GO:0004602,GO:0005488,GO:0005575,GO:0005576,GO:0005615,GO:0005622,GO:0005623,GO:0005634,GO:0005635,GO:0005640,GO:0005737,GO:0005829,GO:0006082,GO:0006518,GO:0006575,GO:0006629,GO:0006631,GO:0006749,GO:0006790,GO:0006805,GO:0006807,GO:0007154,GO:0007165,GO:0007166,GO:0007275,GO:0007568,GO:0008144,GO:…
TIMM9	-1.99664	0.000115678	0.00329494	GO:0000003,GO:0003008,GO:0003674,GO:0005215,GO:0005488,GO:0005515,GO:0005575,GO:0005622,GO:0005623,GO:0005737,GO:0005739,GO:0005740,GO:0005743,GO:0005744,GO:0005758,GO:0006605,GO:0006626,GO:0006810,GO:0006839,GO:0006886,GO:0006996,GO:0007005,GO:0007006,GO:0007007,GO:0007600,GO:0007605,GO:0008104,GO:0008150,GO:0008270,GO:0008320,GO:0008565,GO:0009987,GO:0015031,GO:0015399,GO:0015405,GO:0015450,GO:…
SF3B1	1.74321	0.000116833	0.00331587	GO:0000245,GO:0000375,GO:0000377,GO:0000398,GO:0000785,GO:0001701,GO:0001824,GO:0001825,GO:0003002,GO:0003674,GO:0003676,GO:0003682,GO:0003723,GO:0003729,GO:0005488,GO:0005575,GO:0005622,GO:0005623,GO:0005634,GO:0005654,GO:0005681,GO:0005684,GO:0005686,GO:0005689,GO:0005694,GO:0006139,GO:0006396,GO:0006397,GO:0006725,GO:0006807,GO:0007275,GO:0007389,GO:0008150,GO:0008152,GO:0008380,GO:0009653,GO:…
ALG5	-1.71452	0.000121015	0.00342225	GO:0001667,GO:0001703,GO:0001704,GO:0001707,GO:0003002,GO:0003674,GO:0003824,GO:0004576,GO:0004581,GO:0005575,GO:0005622,GO:0005623,GO:0005737,GO:0005783,GO:0005789,GO:0006464,GO:0006486,GO:0006487,GO:0006493,GO:0006807,GO:0006928,GO:0006996,GO:0007009,GO:0007029,GO:0007030,GO:0007043,GO:0007275,GO:0007368,GO:0007369,GO:0007389,GO:0007498,GO:0007509,GO:0008078,GO:0008150,GO:0008152,GO:0008194,GO:…
MRPS14	-1.52304	0.000122082	0.0034401	GO:0000313,GO:0000314,GO:0003674,GO:0003735,GO:0005198,GO:0005575,GO:0005622,GO:0005623,GO:0005737,GO:0005739,GO:0005740,GO:0005743,GO:0005759,GO:0005761,GO:0005763,GO:0005840,GO:0006412,GO:0006414,GO:0006415,GO:0006518,GO:0006807,GO:0008150,GO:0008152,GO:0009058,GO:0009059,GO:0009987,GO:0010467,GO:0015935,GO:0016020,GO:0016043,GO:0019538,GO:0019866,GO:0022411,GO:0031090,GO:0031966,GO:0031967,GO:…
VAMP8	1.49493	0.000127864	0.00359021	GO:0000149,GO:0000323,GO:0001775,GO:0002252,GO:0002263,GO:0002274,GO:0002275,GO:0002283,GO:0002366,GO:0002376,GO:0002443,GO:0002444,GO:0002446,GO:0002474,GO:0002478,GO:0002479,GO:0002682,GO:0002684,GO:0002694,GO:0002696,GO:0002697,GO:0002699,GO:0002703,GO:0002705,GO:0002791,GO:0002793,GO:0002886,GO:0002888,GO:0003674,GO:0005484,GO:0005488,GO:0005515,GO:0005575,GO:0005622,GO:0005623,GO:0005737,GO:…
MFSD4A	3.6348	0.000134696	0.00376861	GO:0003674,GO:0005215,GO:0005355,GO:0006810,GO:0008150,GO:0008643,GO:0008645,GO:0015144,GO:0015145,GO:0015149,GO:0015749,GO:0022857,GO:0034219,GO:0051119,GO:0051179,GO:0051234,GO:0055085,GO:0071702,GO:1904659
CH25H	-2.58216	0.000144954	0.0040413	GO:0001567,GO:0002252,GO:0002376,GO:0003674,GO:0003824,GO:0004497,GO:0005575,GO:0005622,GO:0005623,GO:0005737,GO:0005783,GO:0005789,GO:0005829,GO:0006066,GO:0006082,GO:0006629,GO:0006694,GO:0006699,GO:0006928,GO:0006935,GO:0006950,GO:0006952,GO:0008150,GO:0008152,GO:0008202,GO:0008203,GO:0008206,GO:0008395,GO:0008610,GO:0009058,GO:0009605,GO:0009607,GO:0009615,GO:0009987,GO:0012505,GO:0016020,GO:…
CSTB_LOC118075388	-1.27033	0.000154154	0.00426843	GO:0002020,GO:0003674,GO:0004857,GO:0004866,GO:0004869,GO:0005488,GO:0005515,GO:0005575,GO:0005576,GO:0005615,GO:0005622,GO:0005623,GO:0005634,GO:0005730,GO:0005737,GO:0005829,GO:0007610,GO:0007626,GO:0008150,GO:0008344,GO:0009892,GO:0010466,GO:0010605,GO:0010951,GO:0019222,GO:0019899,GO:0030162,GO:0030234,GO:0030414,GO:0030534,GO:0031323,GO:0031324,GO:0031974,GO:0031981,GO:0032268,GO:0032269,GO:…
NSA2	-1.31508	0.000159719	0.00439121	GO:0000460,GO:0000470,GO:0005575,GO:0005622,GO:0005623,GO:0005634,GO:0005730,GO:0006139,GO:0006364,GO:0006396,GO:0006725,GO:0006807,GO:0008150,GO:0008152,GO:0009987,GO:0010467,GO:0016070,GO:0016072,GO:0022613,GO:0030684,GO:0030687,GO:0031974,GO:0031981,GO:0032991,GO:0034470,GO:0034641,GO:0034660,GO:0042254,GO:0042273,GO:0043170,GO:0043226,GO:0043227,GO:0043228,GO:0043229,GO:0043231,GO:0043232,GO:…
RPL27A_LOC118089096	-1.38847	0.000159731	0.00439121	GO:0002181,GO:0003674,GO:0003676,GO:0003723,GO:0003735,GO:0005198,GO:0005488,GO:0005575,GO:0005622,GO:0005623,GO:0005737,GO:0005783,GO:0005829,GO:0005840,GO:0006412,GO:0006518,GO:0006807,GO:0008150,GO:0008152,GO:0009058,GO:0009059,GO:0009987,GO:0010467,GO:0012505,GO:0015934,GO:0019538,GO:0022625,GO:0022626,GO:0032991,GO:0034641,GO:0034645,GO:0043043,GO:0043170,GO:0043226,GO:0043227,GO:0043228,GO:…
POLR1E	-1.81995	0.000162231	0.00444445	GO:0000428,GO:0001179,GO:0001188,GO:0001650,GO:0003674,GO:0005488,GO:0005515,GO:0005575,GO:0005622,GO:0005623,GO:0005634,GO:0005654,GO:0005730,GO:0005736,GO:0006139,GO:0006351,GO:0006352,GO:0006353,GO:0006360,GO:0006361,GO:0006363,GO:0006725,GO:0006807,GO:0008134,GO:0008150,GO:0008152,GO:0009058,GO:0009059,GO:0009893,GO:0009987,GO:0010467,GO:0010468,GO:0010604,GO:0010628,GO:0016043,GO:0016070,GO:…
LOC118097576	-1.30418	0.000167155	0.00456352	-
RPL21_LOC118076523	-3.45619	0.00017021	0.0046309	GO:0002181,GO:0003674,GO:0003735,GO:0005198,GO:0005575,GO:0005622,GO:0005623,GO:0005737,GO:0005829,GO:0005840,GO:0006412,GO:0006518,GO:0006807,GO:0008150,GO:0008152,GO:0009058,GO:0009059,GO:0009987,GO:0010467,GO:0015934,GO:0019538,GO:0022625,GO:0022626,GO:0032991,GO:0034641,GO:0034645,GO:0043043,GO:0043170,GO:0043226,GO:0043228,GO:0043229,GO:0043232,GO:0043603,GO:0043604,GO:0044237,GO:0044238,GO:…
NDUFB6	-1.42373	0.000176535	0.00478646	GO:0003674,GO:0003824,GO:0003954,GO:0005575,GO:0005622,GO:0005623,GO:0005634,GO:0005654,GO:0005737,GO:0005739,GO:0005740,GO:0005743,GO:0005746,GO:0005747,GO:0006091,GO:0006119,GO:0006120,GO:0006139,GO:0006163,GO:0006725,GO:0006753,GO:0006793,GO:0006796,GO:0006807,GO:0006996,GO:0007005,GO:0008137,GO:0008150,GO:0008152,GO:0009117,GO:0009123,GO:0009126,GO:0009141,GO:0009144,GO:0009150,GO:0009161,GO:…
ATP6V1A_LOC118075888	3.50802	0.000185667	0.00501682	GO:0000221,GO:0000323,GO:0001666,GO:0003674,GO:0003824,GO:0005215,GO:0005575,GO:0005622,GO:0005623,GO:0005737,GO:0005764,GO:0005765,GO:0005773,GO:0005774,GO:0005886,GO:0006810,GO:0006811,GO:0006812,GO:0006873,GO:0006885,GO:0006950,GO:0006996,GO:0007032,GO:0007035,GO:0007275,GO:0007424,GO:0007444,GO:0007446,GO:0008150,GO:0008324,GO:0008593,GO:0009628,GO:0009653,GO:0009888,GO:0009966,GO:0009987,GO:…
CCT7	1.81048	0.000189721	0.00510886	GO:0000003,GO:0002199,GO:0003674,GO:0005488,GO:0005515,GO:0005575,GO:0005622,GO:0005623,GO:0005737,GO:0005829,GO:0005832,GO:0005856,GO:0005874,GO:0006457,GO:0006458,GO:0006810,GO:0007338,GO:0007339,GO:0008037,GO:0008150,GO:0009566,GO:0009889,GO:0009891,GO:0009893,GO:0009987,GO:0009988,GO:0010556,GO:0010557,GO:0010604,GO:0010638,GO:0015630,GO:0019219,GO:0019222,GO:0019953,GO:0022414,GO:0031323,GO:…
RPS29	-1.96823	0.000194029	0.00520712	GO:0002181,GO:0003674,GO:0003735,GO:0005198,GO:0005488,GO:0005575,GO:0005622,GO:0005623,GO:0005737,GO:0005783,GO:0005789,GO:0005791,GO:0005829,GO:0005840,GO:0005844,GO:0006412,GO:0006518,GO:0006807,GO:0008150,GO:0008152,GO:0008270,GO:0009058,GO:0009059,GO:0009987,GO:0010467,GO:0010941,GO:0010942,GO:0012505,GO:0015935,GO:0016020,GO:0019538,GO:0022626,GO:0022627,GO:0030867,GO:0031090,GO:0031984,GO:…
RPL35_LOC118081463	-1.22377	0.000206159	0.00551387	GO:0000184,GO:0000463,GO:0000470,GO:0000956,GO:0002262,GO:0002376,GO:0002520,GO:0003674,GO:0003676,GO:0003723,GO:0003729,GO:0003735,GO:0005198,GO:0005488,GO:0005575,GO:0005622,GO:0005623,GO:0005634,GO:0005730,GO:0005737,GO:0005829,GO:0005840,GO:0006139,GO:0006364,GO:0006396,GO:0006401,GO:0006402,GO:0006412,GO:0006413,GO:0006518,GO:0006605,GO:0006612,GO:0006613,GO:0006614,GO:0006725,GO:0006807,GO:…
COL12A1	3.4333	0.000218292	0.00574107	GO:0001501,GO:0001704,GO:0001706,GO:0005575,GO:0005576,GO:0005581,GO:0005593,GO:0005595,GO:0005622,GO:0005623,GO:0005737,GO:0005783,GO:0005788,GO:0007275,GO:0007369,GO:0007492,GO:0008150,GO:0009653,GO:0009790,GO:0009888,GO:0009987,GO:0012505,GO:0016043,GO:0030154,GO:0030198,GO:0030199,GO:0030934,GO:0031012,GO:0031974,GO:0032501,GO:0032502,GO:0032991,GO:0035987,GO:0043062,GO:0043226,GO:0043227,GO:…
DYNLRB1	-1.30856	0.000217885	0.00574107	GO:0000902,GO:0000904,GO:0003674,GO:0003774,GO:0003777,GO:0003824,GO:0005488,GO:0005515,GO:0005575,GO:0005622,GO:0005623,GO:0005694,GO:0005737,GO:0005813,GO:0005815,GO:0005819,GO:0005856,GO:0005858,GO:0005868,GO:0005874,GO:0005875,GO:0005876,GO:0005929,GO:0005930,GO:0005938,GO:0006810,GO:0006928,GO:0006996,GO:0007017,GO:0007018,GO:0007275,GO:0007399,GO:0007417,GO:0007420,GO:0007610,GO:0007632,GO:…
FUS	2.24285	0.000215833	0.00574107	GO:0000375,GO:0000377,GO:0000398,GO:0000428,GO:0001654,GO:0003674,GO:0003676,GO:0003712,GO:0003713,GO:0003723,GO:0003729,GO:0005102,GO:0005488,GO:0005515,GO:0005575,GO:0005622,GO:0005623,GO:0005634,GO:0005654,GO:0005667,GO:0005669,GO:0005737,GO:0005844,GO:0006139,GO:0006351,GO:0006352,GO:0006366,GO:0006367,GO:0006396,GO:0006397,GO:0006725,GO:0006807,GO:0007275,GO:0007399,GO:0007416,GO:0007423,GO:…
GCAT	-1.87886	0.000218171	0.00574107	GO:0001653,GO:0003674,GO:0003824,GO:0004888,GO:0004930,GO:0004966,GO:0005488,GO:0005575,GO:0005622,GO:0005623,GO:0005634,GO:0005654,GO:0005737,GO:0005739,GO:0005740,GO:0005743,GO:0005886,GO:0005887,GO:0005929,GO:0006082,GO:0006355,GO:0006357,GO:0006520,GO:0006807,GO:0007154,GO:0007165,GO:0007186,GO:0007187,GO:0007188,GO:0007200,GO:0007218,GO:0008150,GO:0008152,GO:0008188,GO:0008528,GO:0008890,GO:…
FHL3	2.18582	0.000219217	0.00574627	GO:0001725,GO:0003674,GO:0003779,GO:0005488,GO:0005515,GO:0005575,GO:0005622,GO:0005623,GO:0005634,GO:0005737,GO:0005856,GO:0006996,GO:0007010,GO:0007275,GO:0007517,GO:0008092,GO:0008150,GO:0009987,GO:0015629,GO:0016043,GO:0030016,GO:0030017,GO:0030018,GO:0030029,GO:0030036,GO:0031674,GO:0032432,GO:0032501,GO:0032502,GO:0042641,GO:0043226,GO:0043227,GO:0043228,GO:0043229,GO:0043231,GO:0043232,GO:…
CCN1	2.00719	0.000221203	0.00577912	GO:0000003,GO:0001501,GO:0001503,GO:0001525,GO:0001568,GO:0001649,GO:0001701,GO:0001890,GO:0001892,GO:0001932,GO:0001934,GO:0001944,GO:0002009,GO:0002011,GO:0002041,GO:0003006,GO:0003007,GO:0003170,GO:0003171,GO:0003179,GO:0003181,GO:0003205,GO:0003206,GO:0003209,GO:0003230,GO:0003231,GO:0003278,GO:0003279,GO:0003281,GO:0003283,GO:0003674,GO:0005102,GO:0005178,GO:0005488,GO:0005515,GO:0005539,GO:…
EMC6	-1.43484	0.000225654	0.00587595	GO:0000045,GO:0005575,GO:0005622,GO:0005623,GO:0005737,GO:0005783,GO:0005789,GO:0006457,GO:0006914,GO:0006996,GO:0007033,GO:0008150,GO:0008152,GO:0009056,GO:0009987,GO:0012505,GO:0016020,GO:0016021,GO:0016043,GO:0016236,GO:0022607,GO:0030176,GO:0031090,GO:0031224,GO:0031227,GO:0031300,GO:0031301,GO:0031984,GO:0032991,GO:0034975,GO:0042175,GO:0043226,GO:0043227,GO:0043229,GO:0043231,GO:0044085,GO:…
ANXA5	1.48622	0.000227231	0.00589755	GO:0002576,GO:0002791,GO:0002792,GO:0003674,GO:0003824,GO:0004857,GO:0004859,GO:0005102,GO:0005215,GO:0005216,GO:0005261,GO:0005262,GO:0005388,GO:0005488,GO:0005515,GO:0005539,GO:0005543,GO:0005544,GO:0005575,GO:0005576,GO:0005615,GO:0005622,GO:0005623,GO:0005634,GO:0005737,GO:0005783,GO:0005829,GO:0005886,GO:0005911,GO:0006810,GO:0006811,GO:0006812,GO:0006816,GO:0006887,GO:0007154,GO:0007165,GO:…
PIN1	1.51733	0.000229258	0.00591127	GO:0000413,GO:0001558,GO:0001817,GO:0001818,GO:0001932,GO:0001933,GO:0001934,GO:0003674,GO:0003755,GO:0003774,GO:0003824,GO:0005488,GO:0005515,GO:0005575,GO:0005622,GO:0005623,GO:0005634,GO:0005654,GO:0005737,GO:0005739,GO:0005829,GO:0006355,GO:0006357,GO:0006464,GO:0006807,GO:0007088,GO:0007154,GO:0007165,GO:0007166,GO:0007167,GO:0007169,GO:0007173,GO:0007275,GO:0007346,GO:0007399,GO:0008013,GO:…
RBM3_LOC118076727	-2.99929	0.000231199	0.00594189	GO:0005575,GO:0005622,GO:0005623,GO:0005634,GO:0005737,GO:0006417,GO:0008150,GO:0009889,GO:0009891,GO:0009893,GO:0010468,GO:0010556,GO:0010557,GO:0010604,GO:0010608,GO:0010628,GO:0019222,GO:0030425,GO:0031323,GO:0031325,GO:0031326,GO:0031328,GO:0032268,GO:0032270,GO:0034248,GO:0034250,GO:0036477,GO:0042995,GO:0043005,GO:0043226,GO:0043227,GO:0043229,GO:0043231,GO:0044424,GO:0044463,GO:0044464,GO:…
PDCD6	-1.36032	0.000233745	0.00598782	GO:0000287,GO:0001837,GO:0001932,GO:0001934,GO:0001936,GO:0001938,GO:0003674,GO:0003824,GO:0004175,GO:0004197,GO:0004198,GO:0005488,GO:0005509,GO:0005515,GO:0005575,GO:0005622,GO:0005623,GO:0005634,GO:0005737,GO:0005783,GO:0005798,GO:0006508,GO:0006807,GO:0006810,GO:0006886,GO:0006888,GO:0006900,GO:0006901,GO:0006903,GO:0006915,GO:0006919,GO:0006950,GO:0006996,GO:0007154,GO:0007165,GO:0007166,GO:…
ATP5ME	-1.42197	0.000240518	0.0061261	GO:0000276,GO:0003674,GO:0005215,GO:0005575,GO:0005622,GO:0005623,GO:0005737,GO:0005739,GO:0005740,GO:0005743,GO:0005753,GO:0006091,GO:0006119,GO:0006139,GO:0006163,GO:0006164,GO:0006725,GO:0006753,GO:0006754,GO:0006793,GO:0006796,GO:0006807,GO:0006810,GO:0006811,GO:0006812,GO:0006839,GO:0006996,GO:0007005,GO:0007006,GO:0007007,GO:0008150,GO:0008152,GO:0009058,GO:0009117,GO:0009123,GO:0009124,GO:…
CNPPD1	-1.36757	0.000241472	0.0061261	-
EVI2B	3.09182	0.000255365	0.00645779	-
ATP6V1B1	1.8935	0.000267845	0.00675175	GO:0000041,GO:0001503,GO:0003008,GO:0003674,GO:0005215,GO:0005575,GO:0005622,GO:0005623,GO:0005737,GO:0005773,GO:0005774,GO:0005829,GO:0005886,GO:0005902,GO:0006810,GO:0006811,GO:0006812,GO:0006826,GO:0006885,GO:0007154,GO:0007165,GO:0007166,GO:0007167,GO:0007169,GO:0007275,GO:0007423,GO:0007588,GO:0007600,GO:0007605,GO:0008104,GO:0008150,GO:0008286,GO:0008324,GO:0009653,GO:0009719,GO:0009725,GO:…
ACTA2	1.51241	0.00027274	0.0068315	GO:0001568,GO:0001655,GO:0001725,GO:0001822,GO:0001932,GO:0001934,GO:0001944,GO:0002064,GO:0003008,GO:0003012,GO:0003013,GO:0003018,GO:0003674,GO:0005198,GO:0005200,GO:0005488,GO:0005515,GO:0005575,GO:0005622,GO:0005623,GO:0005737,GO:0005829,GO:0005856,GO:0005865,GO:0005884,GO:0006936,GO:0006939,GO:0006996,GO:0007010,GO:0007015,GO:0007275,GO:0007517,GO:0007519,GO:0008015,GO:0008150,GO:0008217,GO:…
ITGB1	2.51107	0.000272672	0.0068315	GO:0000003,GO:0000082,GO:0000278,GO:0000902,GO:0000904,GO:0001525,GO:0001568,GO:0001667,GO:0001669,GO:0001700,GO:0001701,GO:0001703,GO:0001704,GO:0001707,GO:0001708,GO:0001726,GO:0001775,GO:0001894,GO:0001932,GO:0001934,GO:0001944,GO:0001968,GO:0002009,GO:0002011,GO:0002020,GO:0002040,GO:0002042,GO:0002064,GO:0002065,GO:0002066,GO:0002119,GO:0002164,GO:0002165,GO:0002376,GO:0002520,GO:0002521,GO:…
COX5B_LOC118087904	-1.39413	0.00027421	0.00684657	GO:0005575,GO:0005622,GO:0005623,GO:0005737,GO:0005739,GO:0005740,GO:0005743,GO:0005746,GO:0005751,GO:0006091,GO:0006119,GO:0006123,GO:0006139,GO:0006163,GO:0006164,GO:0006725,GO:0006753,GO:0006754,GO:0006793,GO:0006796,GO:0006807,GO:0006810,GO:0006811,GO:0006812,GO:0006839,GO:0007275,GO:0007568,GO:0008150,GO:0008152,GO:0008340,GO:0009058,GO:0009060,GO:0009117,GO:0009123,GO:0009124,GO:0009126,GO:…
NOL11	-2.26184	0.000277163	0.00689847	GO:0005575,GO:0005622,GO:0005623,GO:0005634,GO:0005654,GO:0005730,GO:0006139,GO:0006355,GO:0006356,GO:0006364,GO:0006396,GO:0006725,GO:0006807,GO:0008150,GO:0008152,GO:0009889,GO:0009891,GO:0009893,GO:0009987,GO:0010467,GO:0010468,GO:0010556,GO:0010557,GO:0010604,GO:0010628,GO:0016070,GO:0016072,GO:0019219,GO:0019222,GO:0022613,GO:0030490,GO:0031323,GO:0031325,GO:0031326,GO:0031328,GO:0031974,GO:…
CSRP1	1.39884	0.000282283	0.00700381	GO:0001725,GO:0003674,GO:0005198,GO:0005488,GO:0005515,GO:0005575,GO:0005622,GO:0005623,GO:0005634,GO:0005654,GO:0005737,GO:0005856,GO:0005912,GO:0005924,GO:0005925,GO:0006996,GO:0007010,GO:0007275,GO:0007399,GO:0008092,GO:0008150,GO:0008270,GO:0008307,GO:0009653,GO:0009888,GO:0009987,GO:0010927,GO:0015629,GO:0016043,GO:0022603,GO:0022607,GO:0030016,GO:0030017,GO:0030018,GO:0030029,GO:0030036,GO:…
MMGT1_LOC118078547	-1.65818	0.000286627	0.00705817	GO:0000041,GO:0000139,GO:0003674,GO:0005215,GO:0005375,GO:0005381,GO:0005384,GO:0005575,GO:0005622,GO:0005623,GO:0005737,GO:0005768,GO:0005769,GO:0005783,GO:0005789,GO:0005794,GO:0005886,GO:0006810,GO:0006811,GO:0006812,GO:0006824,GO:0006825,GO:0006826,GO:0006828,GO:0008150,GO:0008324,GO:0012505,GO:0015075,GO:0015087,GO:0015093,GO:0015095,GO:0015099,GO:0015318,GO:0015675,GO:0015684,GO:0015693,GO:…
PINLYP_LOC118087819	1.554	0.000288947	0.00705817	-
STARD5	-1.5957	0.000288724	0.00705817	GO:0003674,GO:0005215,GO:0005319,GO:0005488,GO:0005496,GO:0005575,GO:0005622,GO:0005623,GO:0005737,GO:0005739,GO:0005829,GO:0006810,GO:0006811,GO:0006820,GO:0006869,GO:0008150,GO:0008289,GO:0010876,GO:0015248,GO:0015485,GO:0015711,GO:0015718,GO:0015721,GO:0015849,GO:0015850,GO:0015918,GO:0017127,GO:0030301,GO:0032934,GO:0033036,GO:0035376,GO:0036094,GO:0043178,GO:0043226,GO:0043227,GO:0043229,GO:…
TMED2	-1.69457	0.000287422	0.00705817	GO:0000003,GO:0000139,GO:0000578,GO:0001568,GO:0001701,GO:0001756,GO:0001838,GO:0001841,GO:0001843,GO:0001890,GO:0001892,GO:0001893,GO:0001944,GO:0001947,GO:0002009,GO:0002790,GO:0003002,GO:0003006,GO:0003007,GO:0003143,GO:0003674,GO:0005215,GO:0005575,GO:0005622,GO:0005623,GO:0005737,GO:0005783,GO:0005789,GO:0005793,GO:0005794,GO:0005798,GO:0006810,GO:0006886,GO:0006888,GO:0006890,GO:0006900,GO:…
TTLL1	-1.90113	0.000291292	0.00709351	GO:0000003,GO:0000226,GO:0001539,GO:0001578,GO:0003006,GO:0003341,GO:0003351,GO:0003674,GO:0003824,GO:0005575,GO:0005622,GO:0005623,GO:0005737,GO:0005829,GO:0006464,GO:0006807,GO:0006928,GO:0006996,GO:0007010,GO:0007017,GO:0007018,GO:0007276,GO:0007281,GO:0007283,GO:0007286,GO:0007288,GO:0008150,GO:0008152,GO:0009987,GO:0016043,GO:0016874,GO:0016879,GO:0016881,GO:0018094,GO:0018095,GO:0018193,GO:…
QNG1	1.71531	0.000293507	0.00712544	GO:0006139,GO:0006396,GO:0006399,GO:0006400,GO:0006725,GO:0006807,GO:0008033,GO:0008150,GO:0008152,GO:0009451,GO:0009987,GO:0010467,GO:0016070,GO:0034470,GO:0034641,GO:0034660,GO:0043170,GO:0043412,GO:0044237,GO:0044238,GO:0046483,GO:0071704,GO:0090304,GO:1901360
SLC44A3	-1.67725	0.000296876	0.00718512	GO:0003674,GO:0005215,GO:0005326,GO:0005575,GO:0005623,GO:0005886,GO:0006629,GO:0006644,GO:0006650,GO:0006656,GO:0006793,GO:0006796,GO:0006807,GO:0006810,GO:0006811,GO:0006812,GO:0006836,GO:0008150,GO:0008152,GO:0008324,GO:0008519,GO:0008610,GO:0008654,GO:0009058,GO:0009987,GO:0015075,GO:0015101,GO:0015220,GO:0015695,GO:0015696,GO:0015871,GO:0016020,GO:0019637,GO:0022857,GO:0034220,GO:0044237,GO:…
KRT17_LOC118094884	2.18204	0.000298053	0.00719154	GO:0001558,GO:0001667,GO:0001942,GO:0002009,GO:0002376,GO:0003674,GO:0004888,GO:0005102,GO:0005198,GO:0005200,GO:0005488,GO:0005515,GO:0005575,GO:0005622,GO:0005623,GO:0005737,GO:0005829,GO:0005856,GO:0005882,GO:0006417,GO:0006928,GO:0006950,GO:0006952,GO:0006954,GO:0006955,GO:0006996,GO:0007010,GO:0007154,GO:0007165,GO:0007275,GO:0007568,GO:0008150,GO:0008219,GO:0008283,GO:0008544,GO:0009653,GO:…
DGKA	3.30701	0.000317284	0.00763223	GO:0001775,GO:0003674,GO:0003824,GO:0004143,GO:0005488,GO:0005543,GO:0005575,GO:0005622,GO:0005623,GO:0005737,GO:0005829,GO:0005886,GO:0006629,GO:0006638,GO:0006639,GO:0006644,GO:0006650,GO:0006654,GO:0006793,GO:0006796,GO:0006950,GO:0007154,GO:0007165,GO:0007596,GO:0007599,GO:0008150,GO:0008152,GO:0008289,GO:0008610,GO:0008654,GO:0009058,GO:0009611,GO:0009987,GO:0016020,GO:0016301,GO:0016310,GO:…
LOC118092149	-1.45913	0.000323565	0.00771277	-
PRSS35	3.10069	0.000322855	0.00771277	-
TC2N	2.57723	0.000322106	0.00771277	GO:0005575,GO:0005622,GO:0005623,GO:0005634,GO:0005886,GO:0016020,GO:0043226,GO:0043227,GO:0043229,GO:0043231,GO:0044424,GO:0044464,GO:0071944
PLD6	-2.31537	0.000333852	0.00793402	GO:0000003,GO:0000578,GO:0003002,GO:0003006,GO:0003674,GO:0003824,GO:0004518,GO:0004519,GO:0004521,GO:0004540,GO:0004620,GO:0004630,GO:0005488,GO:0005515,GO:0005575,GO:0005622,GO:0005623,GO:0005737,GO:0005739,GO:0005740,GO:0005741,GO:0005783,GO:0005789,GO:0006139,GO:0006259,GO:0006304,GO:0006305,GO:0006306,GO:0006629,GO:0006644,GO:0006650,GO:0006654,GO:0006725,GO:0006793,GO:0006796,GO:0006807,GO:…
MRPL54	-1.46506	0.000343605	0.00814127	GO:0000313,GO:0000315,GO:0003674,GO:0003735,GO:0005198,GO:0005575,GO:0005622,GO:0005623,GO:0005737,GO:0005739,GO:0005740,GO:0005743,GO:0005759,GO:0005761,GO:0005762,GO:0005840,GO:0006412,GO:0006414,GO:0006415,GO:0006518,GO:0006807,GO:0008150,GO:0008152,GO:0009058,GO:0009059,GO:0009987,GO:0010467,GO:0015934,GO:0016020,GO:0016043,GO:0019538,GO:0019866,GO:0022411,GO:0031090,GO:0031966,GO:0031967,GO:…
PPDPFL	-2.12415	0.0003538	0.00835772	GO:0001708,GO:0007275,GO:0008150,GO:0009987,GO:0030154,GO:0031016,GO:0031017,GO:0032501,GO:0032502,GO:0035272,GO:0045165,GO:0048513,GO:0048731,GO:0048732,GO:0048856,GO:0048869,GO:0055123
BLMH	3.15546	0.000360723	0.00848674	GO:0000096,GO:0000098,GO:0000209,GO:0003674,GO:0003824,GO:0004175,GO:0004177,GO:0004180,GO:0004197,GO:0005488,GO:0005515,GO:0005575,GO:0005622,GO:0005623,GO:0005737,GO:0005829,GO:0006082,GO:0006464,GO:0006508,GO:0006520,GO:0006790,GO:0006807,GO:0008150,GO:0008152,GO:0008233,GO:0008234,GO:0008238,GO:0009056,GO:0009063,GO:0009636,GO:0009987,GO:0016054,GO:0016567,GO:0016787,GO:0019538,GO:0019752,GO:…
ITIH5	3.90915	0.000361413	0.00848674	-
CRISP3_LOC118082645	2.54944	0.000364275	0.00852857	GO:0006935,GO:0008150,GO:0009605,GO:0040011,GO:0042221,GO:0042330,GO:0050896
PRKRIP1	-1.58338	0.000370621	0.00865148	GO:0001932,GO:0001933,GO:0003008,GO:0003014,GO:0003674,GO:0003676,GO:0003723,GO:0003725,GO:0004857,GO:0004860,GO:0005488,GO:0005515,GO:0005575,GO:0005622,GO:0005623,GO:0005634,GO:0005730,GO:0006469,GO:0008150,GO:0009892,GO:0010563,GO:0010605,GO:0019207,GO:0019210,GO:0019220,GO:0019222,GO:0019887,GO:0019899,GO:0019900,GO:0019901,GO:0030234,GO:0031323,GO:0031324,GO:0031399,GO:0031400,GO:0031974,GO:…
ISCU	-1.14143	0.000372327	0.00866566	GO:0003674,GO:0003824,GO:0005198,GO:0005488,GO:0005506,GO:0005515,GO:0005575,GO:0005622,GO:0005623,GO:0005634,GO:0005737,GO:0005739,GO:0005759,GO:0005829,GO:0006790,GO:0006807,GO:0006873,GO:0006875,GO:0006879,GO:0008150,GO:0008152,GO:0008198,GO:0009987,GO:0010467,GO:0016043,GO:0016226,GO:0016740,GO:0016782,GO:0019538,GO:0019725,GO:0022607,GO:0030003,GO:0031163,GO:0031974,GO:0032947,GO:0032991,GO:…
RPS23	-1.39556	0.000376606	0.00871384	GO:0000184,GO:0000956,GO:0002181,GO:0003674,GO:0003735,GO:0005198,GO:0005575,GO:0005622,GO:0005623,GO:0005634,GO:0005654,GO:0005737,GO:0005783,GO:0005789,GO:0005791,GO:0005829,GO:0005840,GO:0005844,GO:0006139,GO:0006401,GO:0006402,GO:0006412,GO:0006413,GO:0006417,GO:0006518,GO:0006605,GO:0006612,GO:0006613,GO:0006614,GO:0006725,GO:0006807,GO:0006810,GO:0006886,GO:0006996,GO:0008104,GO:0008150,GO:…
TSPAN8	-1.37491	0.000376584	0.00871384	GO:0000003,GO:0003674,GO:0005102,GO:0005178,GO:0005488,GO:0005515,GO:0005575,GO:0005623,GO:0005886,GO:0005887,GO:0007154,GO:0007165,GO:0007166,GO:0007276,GO:0007283,GO:0008150,GO:0009986,GO:0009987,GO:0010468,GO:0016020,GO:0016021,GO:0019222,GO:0019953,GO:0022414,GO:0023052,GO:0030193,GO:0030195,GO:0031224,GO:0031226,GO:0032101,GO:0032102,GO:0032501,GO:0032504,GO:0044425,GO:0044459,GO:0044464,GO:…
NFKBIA	-2.08944	0.000380593	0.00878035	GO:0000003,GO:0000060,GO:0001889,GO:0002064,GO:0002065,GO:0002066,GO:0002218,GO:0002221,GO:0002224,GO:0002225,GO:0002237,GO:0002253,GO:0002376,GO:0002520,GO:0002682,GO:0002683,GO:0002684,GO:0002697,GO:0002699,GO:0002700,GO:0002702,GO:0002753,GO:0002757,GO:0002758,GO:0002759,GO:0002760,GO:0002764,GO:0002784,GO:0002788,GO:0002804,GO:0002805,GO:0002807,GO:0002810,GO:0002831,GO:0002833,GO:0002920,GO:…
ATP5MC3	-1.32521	0.000382927	0.00878282	GO:0000276,GO:0003674,GO:0003824,GO:0005215,GO:0005575,GO:0005622,GO:0005623,GO:0005737,GO:0005739,GO:0005740,GO:0005741,GO:0005743,GO:0005753,GO:0006139,GO:0006163,GO:0006164,GO:0006725,GO:0006753,GO:0006754,GO:0006793,GO:0006796,GO:0006807,GO:0006810,GO:0006811,GO:0006812,GO:0006996,GO:0007005,GO:0007006,GO:0007007,GO:0007568,GO:0008150,GO:0008152,GO:0008324,GO:0009058,GO:0009117,GO:0009123,GO:…
BOLA2B	-1.41501	0.000382315	0.00878282	GO:0005575,GO:0005622,GO:0005623,GO:0005634,GO:0005737,GO:0006790,GO:0006807,GO:0008150,GO:0008152,GO:0009987,GO:0010467,GO:0016043,GO:0016226,GO:0019538,GO:0022607,GO:0031163,GO:0043170,GO:0043226,GO:0043227,GO:0043229,GO:0043231,GO:0044085,GO:0044237,GO:0044238,GO:0044424,GO:0044464,GO:0044571,GO:0051186,GO:0051604,GO:0071704,GO:0071840,GO:0097428,GO:1901564
PADI3_LOC118086987	4.32421	0.00038654	0.00883999	-
PLSCR3	1.94081	0.000392358	0.0088957	GO:0002237,GO:0003674,GO:0005215,GO:0005319,GO:0005488,GO:0005509,GO:0005515,GO:0005548,GO:0005575,GO:0005622,GO:0005623,GO:0005737,GO:0005739,GO:0005886,GO:0006810,GO:0006811,GO:0006820,GO:0006869,GO:0007009,GO:0008150,GO:0009605,GO:0009607,GO:0009617,GO:0009987,GO:0010033,GO:0010256,GO:0010876,GO:0015711,GO:0015748,GO:0015914,GO:0016020,GO:0016043,GO:0017121,GO:0017128,GO:0032496,GO:0033036,GO:…
UQCR10_LOC118075935	-1.29497	0.00039012	0.0088957	GO:0003674,GO:0003824,GO:0005575,GO:0005622,GO:0005623,GO:0005737,GO:0005739,GO:0005740,GO:0005743,GO:0005746,GO:0005750,GO:0006091,GO:0006119,GO:0006122,GO:0006139,GO:0006163,GO:0006725,GO:0006753,GO:0006793,GO:0006796,GO:0006807,GO:0006996,GO:0007005,GO:0008121,GO:0008150,GO:0008152,GO:0009055,GO:0009060,GO:0009117,GO:0009123,GO:0009126,GO:0009141,GO:0009144,GO:0009150,GO:0009161,GO:0009167,GO:…
ABITRAM	-1.64849	0.000394802	0.00892547	GO:0005575,GO:0005622,GO:0005623,GO:0005634,GO:0005654,GO:0016604,GO:0016607,GO:0030425,GO:0031974,GO:0031981,GO:0036477,GO:0042995,GO:0043005,GO:0043226,GO:0043227,GO:0043229,GO:0043231,GO:0043233,GO:0044422,GO:0044424,GO:0044428,GO:0044446,GO:0044451,GO:0044463,GO:0044464,GO:0070013,GO:0097447,GO:0097458,GO:0120025,GO:0120038
PMP22	1.59019	0.000401594	0.00905308	GO:0005575,GO:0005623,GO:0005886,GO:0005911,GO:0005923,GO:0007154,GO:0007267,GO:0007268,GO:0007272,GO:0007275,GO:0007399,GO:0007422,GO:0008150,GO:0008219,GO:0008285,GO:0008366,GO:0009605,GO:0009607,GO:0009617,GO:0009653,GO:0009987,GO:0010721,GO:0010927,GO:0010975,GO:0010977,GO:0016020,GO:0016021,GO:0016043,GO:0022008,GO:0022607,GO:0023052,GO:0030030,GO:0030031,GO:0030054,GO:0030154,GO:0031224,GO:…
CHCHD7	-1.29431	0.000403076	0.00906059	-
HSP90AA1	-1.11344	0.000428723	0.00958252	GO:0000003,GO:0000086,GO:0000166,GO:0000226,GO:0000278,GO:0000323,GO:0000578,GO:0000723,GO:0000902,GO:0000904,GO:0001505,GO:0001654,GO:0001726,GO:0001745,GO:0001751,GO:0001752,GO:0001754,GO:0001764,GO:0001775,GO:0001882,GO:0001883,GO:0001884,GO:0001932,GO:0001934,GO:0002134,GO:0002135,GO:0002252,GO:0002253,GO:0002263,GO:0002274,GO:0002275,GO:0002283,GO:0002366,GO:0002376,GO:0002429,GO:0002431,GO:…
FABP4_LOC118090433	1.84605	0.000431152	0.00958479	GO:0001816,GO:0001932,GO:0001933,GO:0003008,GO:0003674,GO:0005102,GO:0005215,GO:0005319,GO:0005324,GO:0005488,GO:0005504,GO:0005515,GO:0005575,GO:0005622,GO:0005623,GO:0005634,GO:0005654,GO:0005737,GO:0005811,GO:0005829,GO:0006082,GO:0006355,GO:0006469,GO:0006629,GO:0006631,GO:0006638,GO:0006639,GO:0006641,GO:0006810,GO:0006811,GO:0006820,GO:0006869,GO:0007610,GO:0007611,GO:0007613,GO:0007616,GO:…
IGFBP6	1.51689	0.000431255	0.00958479	GO:0003674,GO:0005102,GO:0005488,GO:0005515,GO:0005520,GO:0005575,GO:0005576,GO:0005615,GO:0005622,GO:0005623,GO:0005737,GO:0005794,GO:0006807,GO:0007154,GO:0007165,GO:0008150,GO:0008152,GO:0008285,GO:0009966,GO:0009968,GO:0009987,GO:0010646,GO:0010648,GO:0012505,GO:0016942,GO:0019538,GO:0019838,GO:0023051,GO:0023052,GO:0023057,GO:0030111,GO:0030178,GO:0031994,GO:0031995,GO:0032991,GO:0036454,GO:…
OGT_LOC118078679	2.55049	0.000442723	0.00981204	GO:0000003,GO:0000123,GO:0000785,GO:0000791,GO:0001678,GO:0001932,GO:0001933,GO:0001934,GO:0002119,GO:0002164,GO:0002237,GO:0003674,GO:0003824,GO:0004721,GO:0004722,GO:0005488,GO:0005515,GO:0005543,GO:0005547,GO:0005575,GO:0005622,GO:0005623,GO:0005634,GO:0005654,GO:0005694,GO:0005737,GO:0005739,GO:0005829,GO:0005886,GO:0005975,GO:0005976,GO:0005977,GO:0006040,GO:0006041,GO:0006047,GO:0006048,GO:…
FAM83C	3.47458	0.00047162	0.0104232	GO:0003674,GO:0005488,GO:0005515,GO:0019899,GO:0019900,GO:0019901
PPP1R13L	2.15798	0.000475235	0.0104738	GO:0000122,GO:0001654,GO:0003007,GO:0003008,GO:0003012,GO:0003013,GO:0003015,GO:0003205,GO:0003206,GO:0003208,GO:0003215,GO:0003229,GO:0003231,GO:0003674,GO:0003712,GO:0003714,GO:0005488,GO:0005515,GO:0005575,GO:0005576,GO:0005622,GO:0005623,GO:0005634,GO:0005654,GO:0005737,GO:0005829,GO:0006355,GO:0006357,GO:0006936,GO:0006941,GO:0007275,GO:0007423,GO:0007507,GO:0008015,GO:0008134,GO:0008150,GO:…
TIMM10	-1.40442	0.000476983	0.010483	GO:0000003,GO:0003008,GO:0003674,GO:0005215,GO:0005488,GO:0005515,GO:0005575,GO:0005622,GO:0005623,GO:0005737,GO:0005739,GO:0005740,GO:0005743,GO:0005744,GO:0005758,GO:0006605,GO:0006626,GO:0006810,GO:0006839,GO:0006886,GO:0006996,GO:0007005,GO:0007006,GO:0007007,GO:0007600,GO:0007605,GO:0008104,GO:0008150,GO:0008270,GO:0008565,GO:0009987,GO:0015031,GO:0015833,GO:0016020,GO:0016043,GO:0017038,GO:…
OAZ1	-1.13272	0.000485951	0.0106504	GO:0003674,GO:0004857,GO:0005488,GO:0005515,GO:0005575,GO:0005622,GO:0005623,GO:0005634,GO:0005737,GO:0005829,GO:0006521,GO:0006576,GO:0006595,GO:0006596,GO:0006807,GO:0008073,GO:0008150,GO:0008152,GO:0009058,GO:0009308,GO:0009309,GO:0009893,GO:0009894,GO:0009896,GO:0009987,GO:0010565,GO:0010604,GO:0019222,GO:0019899,GO:0030234,GO:0031323,GO:0032386,GO:0032388,GO:0032879,GO:0032880,GO:0033157,GO:…
FXYD1	3.7892	0.000491123	0.0107043	GO:0002028,GO:0003008,GO:0003012,GO:0003674,GO:0005215,GO:0005216,GO:0005253,GO:0005254,GO:0005488,GO:0005515,GO:0005575,GO:0005623,GO:0005886,GO:0005887,GO:0005890,GO:0005901,GO:0005911,GO:0006810,GO:0006811,GO:0006820,GO:0006821,GO:0006873,GO:0006874,GO:0006875,GO:0006936,GO:0006937,GO:0006942,GO:0007275,GO:0007399,GO:0007417,GO:0007420,GO:0008016,GO:0008092,GO:0008150,GO:0008509,GO:0009892,GO:…
SUCLG1	-1.46304	0.000491092	0.0107043	GO:0000166,GO:0001882,GO:0001883,GO:0003674,GO:0003824,GO:0004774,GO:0004775,GO:0004776,GO:0004778,GO:0005488,GO:0005515,GO:0005575,GO:0005622,GO:0005623,GO:0005737,GO:0005739,GO:0005759,GO:0005829,GO:0005886,GO:0005975,GO:0005996,GO:0006006,GO:0006007,GO:0006082,GO:0006090,GO:0006091,GO:0006096,GO:0006099,GO:0006101,GO:0006104,GO:0006105,GO:0006139,GO:0006163,GO:0006164,GO:0006165,GO:0006637,GO:…
FADS1_LOC118089062	2.95569	0.000509983	0.0110848	GO:0000248,GO:0001676,GO:0001889,GO:0003674,GO:0003824,GO:0005575,GO:0005622,GO:0005623,GO:0005634,GO:0005737,GO:0005783,GO:0005789,GO:0006082,GO:0006355,GO:0006629,GO:0006631,GO:0006633,GO:0006636,GO:0006644,GO:0006690,GO:0006793,GO:0006796,GO:0006950,GO:0007154,GO:0007267,GO:0007275,GO:0007568,GO:0007584,GO:0008150,GO:0008152,GO:0008610,GO:0008654,GO:0009058,GO:0009267,GO:0009605,GO:0009719,GO:…
CDHR3	1.96009	0.000532075	0.0115016	GO:0005575,GO:0005623,GO:0005886,GO:0016020,GO:0044464,GO:0071944
GARNL3	4.41288	0.000545093	0.0117508	GO:0005575,GO:0005622,GO:0005623,GO:0043226,GO:0043227,GO:0043229,GO:0043231,GO:0044424,GO:0044464
DPP3	2.24759	0.000549767	0.0117809	GO:0003674,GO:0003824,GO:0004177,GO:0005488,GO:0005575,GO:0005622,GO:0005623,GO:0005634,GO:0005654,GO:0005737,GO:0005829,GO:0005886,GO:0006508,GO:0006807,GO:0008150,GO:0008152,GO:0008233,GO:0008238,GO:0008239,GO:0008270,GO:0016020,GO:0016604,GO:0016607,GO:0016787,GO:0019538,GO:0031974,GO:0031981,GO:0043167,GO:0043169,GO:0043170,GO:0043226,GO:0043227,GO:0043229,GO:0043231,GO:0043233,GO:0044238,GO:…
EIF3M	-1.23861	0.000549228	0.0117809	GO:0000003,GO:0002020,GO:0002181,GO:0002183,GO:0002790,GO:0003006,GO:0003674,GO:0005488,GO:0005515,GO:0005575,GO:0005622,GO:0005623,GO:0005737,GO:0005794,GO:0005829,GO:0005852,GO:0005856,GO:0006412,GO:0006413,GO:0006508,GO:0006518,GO:0006807,GO:0006810,GO:0006996,GO:0007030,GO:0007275,GO:0007276,GO:0007281,GO:0007283,GO:0007286,GO:0007291,GO:0007349,GO:0008104,GO:0008150,GO:0008152,GO:0009058,GO:…
LACTB2	-1.67097	0.00055097	0.0117809	GO:0003674,GO:0003676,GO:0003723,GO:0003727,GO:0003824,GO:0004518,GO:0004519,GO:0004521,GO:0004540,GO:0005488,GO:0005575,GO:0005622,GO:0005623,GO:0005737,GO:0005739,GO:0005759,GO:0006139,GO:0006725,GO:0006807,GO:0008150,GO:0008152,GO:0008270,GO:0009987,GO:0016070,GO:0016787,GO:0016788,GO:0031974,GO:0034641,GO:0043167,GO:0043169,GO:0043170,GO:0043226,GO:0043227,GO:0043229,GO:0043231,GO:0043233,GO:…
COX7A2L_LOC118083128	-1.53311	0.000570805	0.0121417	GO:0002082,GO:0003674,GO:0003824,GO:0004129,GO:0005215,GO:0005575,GO:0005622,GO:0005623,GO:0005634,GO:0005730,GO:0005737,GO:0005739,GO:0005740,GO:0005743,GO:0006091,GO:0006140,GO:0006810,GO:0006811,GO:0006812,GO:0006996,GO:0007005,GO:0008150,GO:0008152,GO:0008324,GO:0009055,GO:0009987,GO:0015002,GO:0015075,GO:0015077,GO:0015078,GO:0015318,GO:0015672,GO:0016020,GO:0016043,GO:0016491,GO:0016675,GO:…
LRRC28	-2.17912	0.00057092	0.0121417	GO:0007154,GO:0007165,GO:0008150,GO:0009987,GO:0023052,GO:0050789,GO:0050794,GO:0050896,GO:0051716,GO:0065007
CDKN2AIPNL	-1.52141	0.000573903	0.0121723	GO:0005575,GO:0005622,GO:0005623,GO:0005634,GO:0005654,GO:0005730,GO:0007154,GO:0007165,GO:0008150,GO:0009987,GO:0023052,GO:0031974,GO:0031981,GO:0043226,GO:0043227,GO:0043228,GO:0043229,GO:0043231,GO:0043232,GO:0043233,GO:0044422,GO:0044424,GO:0044428,GO:0044446,GO:0044464,GO:0050789,GO:0050794,GO:0050896,GO:0051716,GO:0065007,GO:0070013
TAGLN2	1.20606	0.000575578	0.0121751	GO:0002576,GO:0005575,GO:0005576,GO:0005622,GO:0005623,GO:0005737,GO:0005829,GO:0006810,GO:0006887,GO:0008150,GO:0009888,GO:0009987,GO:0016192,GO:0030154,GO:0030855,GO:0032502,GO:0032940,GO:0044424,GO:0044444,GO:0044464,GO:0045055,GO:0046903,GO:0048856,GO:0048869,GO:0051179,GO:0051234,GO:0060429
DNAAF3	3.71748	0.000577439	0.0121818	GO:0000226,GO:0001578,GO:0003341,GO:0006928,GO:0006996,GO:0007010,GO:0007017,GO:0007018,GO:0007275,GO:0007368,GO:0007389,GO:0007507,GO:0008150,GO:0009799,GO:0009855,GO:0009987,GO:0016043,GO:0022607,GO:0030030,GO:0030031,GO:0032501,GO:0032502,GO:0034622,GO:0035082,GO:0043933,GO:0044085,GO:0044458,GO:0044782,GO:0048513,GO:0048731,GO:0048856,GO:0060271,GO:0065003,GO:0070286,GO:0070925,GO:0071840,GO:…
SMIM11	-1.98085	0.000581381	0.0122323	-
XBP1	3.57774	0.000596431	0.0125155	GO:0000122,GO:0000976,GO:0000977,GO:0000978,GO:0000981,GO:0000987,GO:0001012,GO:0001067,GO:0001085,GO:0001101,GO:0001158,GO:0001505,GO:0001525,GO:0001558,GO:0001568,GO:0001678,GO:0001817,GO:0001819,GO:0001820,GO:0001889,GO:0001932,GO:0001933,GO:0001934,GO:0001935,GO:0001944,GO:0002020,GO:0002064,GO:0002070,GO:0002119,GO:0002164,GO:0002237,GO:0002376,GO:0002637,GO:0002639,GO:0002682,GO:0002684,GO:…
SNRPE	-1.27236	0.000602599	0.0126114	GO:0000245,GO:0000375,GO:0000377,GO:0000387,GO:0000398,GO:0003674,GO:0005488,GO:0005575,GO:0005622,GO:0005623,GO:0005634,GO:0005654,GO:0005681,GO:0005682,GO:0005683,GO:0005684,GO:0005685,GO:0005686,GO:0005687,GO:0005689,GO:0005697,GO:0005737,GO:0005829,GO:0006139,GO:0006351,GO:0006353,GO:0006366,GO:0006369,GO:0006396,GO:0006397,GO:0006725,GO:0006807,GO:0006810,GO:0006913,GO:0008150,GO:0008152,GO:…
MRPL33	-1.4855	0.000614796	0.0128327	-
SLC25A3	-1.19626	0.00062962	0.0130729	GO:0003002,GO:0003674,GO:0005215,GO:0005488,GO:0005575,GO:0005622,GO:0005623,GO:0005737,GO:0005739,GO:0005740,GO:0005743,GO:0005886,GO:0005887,GO:0006810,GO:0006811,GO:0006812,GO:0006817,GO:0006820,GO:0006839,GO:0007275,GO:0007389,GO:0007444,GO:0007447,GO:0007450,GO:0008150,GO:0008324,GO:0008509,GO:0009888,GO:0009953,GO:0015075,GO:0015077,GO:0015078,GO:0015103,GO:0015114,GO:0015291,GO:0015293,GO:…
SLC25A23	1.89848	0.000634942	0.0131488	GO:0000295,GO:0002082,GO:0003674,GO:0005215,GO:0005346,GO:0005347,GO:0005575,GO:0005622,GO:0005623,GO:0005737,GO:0005739,GO:0005740,GO:0005743,GO:0006140,GO:0006810,GO:0006811,GO:0006812,GO:0006816,GO:0006820,GO:0006839,GO:0006851,GO:0006855,GO:0006862,GO:0008150,GO:0008509,GO:0008514,GO:0009987,GO:0010035,GO:0010038,GO:0015075,GO:0015215,GO:0015216,GO:0015217,GO:0015238,GO:0015605,GO:0015711,GO:…
TXNL1	-1.26171	0.000646079	0.0133444	GO:0003674,GO:0003824,GO:0004791,GO:0005575,GO:0005622,GO:0005623,GO:0005737,GO:0005829,GO:0006950,GO:0006979,GO:0008150,GO:0008152,GO:0009636,GO:0009987,GO:0015035,GO:0015036,GO:0016209,GO:0016491,GO:0016651,GO:0016667,GO:0016668,GO:0016671,GO:0019725,GO:0033554,GO:0034599,GO:0042221,GO:0042592,GO:0044424,GO:0044444,GO:0044464,GO:0045454,GO:0047134,GO:0050789,GO:0050794,GO:0050896,GO:0051716,GO:…
DAB2	2.1	0.00066172	0.0136318	GO:0000003,GO:0000165,GO:0000187,GO:0000323,GO:0000902,GO:0000904,GO:0001558,GO:0001650,GO:0001654,GO:0001700,GO:0001701,GO:0001745,GO:0001751,GO:0001752,GO:0001754,GO:0001919,GO:0001921,GO:0001932,GO:0001933,GO:0001934,GO:0002009,GO:0002090,GO:0002092,GO:0002119,GO:0002164,GO:0002376,GO:0002520,GO:0002790,GO:0003008,GO:0003674,GO:0005102,GO:0005118,GO:0005178,GO:0005488,GO:0005515,GO:0005543,GO:…
ANAPC7	-1.57623	0.00067304	0.0137906	GO:0000151,GO:0000152,GO:0000209,GO:0003674,GO:0003824,GO:0004842,GO:0005488,GO:0005515,GO:0005575,GO:0005622,GO:0005623,GO:0005634,GO:0005654,GO:0005680,GO:0005737,GO:0005829,GO:0006464,GO:0006508,GO:0006511,GO:0006807,GO:0007088,GO:0007346,GO:0008150,GO:0008152,GO:0009056,GO:0009057,GO:0009896,GO:0009987,GO:0010498,GO:0010564,GO:0010638,GO:0010965,GO:0016567,GO:0016740,GO:0019538,GO:0019787,GO:…
C3_LOC118097504	1.6269	0.000674673	0.0137906	GO:0000323,GO:0001664,GO:0001775,GO:0001796,GO:0001798,GO:0001817,GO:0001819,GO:0001932,GO:0001934,GO:0001969,GO:0001970,GO:0002250,GO:0002252,GO:0002253,GO:0002263,GO:0002274,GO:0002275,GO:0002283,GO:0002366,GO:0002376,GO:0002443,GO:0002444,GO:0002446,GO:0002449,GO:0002455,GO:0002460,GO:0002507,GO:0002520,GO:0002673,GO:0002675,GO:0002682,GO:0002684,GO:0002697,GO:0002699,GO:0002703,GO:0002705,GO:…
LOC118075617	2.18836	0.000673437	0.0137906	-
EIF2B1	-1.44067	0.000694335	0.0141558	GO:0000166,GO:0001882,GO:0001883,GO:0002253,GO:0002376,GO:0002429,GO:0002682,GO:0002684,GO:0002757,GO:0002764,GO:0002768,GO:0003674,GO:0003676,GO:0003723,GO:0003743,GO:0005488,GO:0005515,GO:0005525,GO:0005575,GO:0005622,GO:0005623,GO:0005737,GO:0005829,GO:0005850,GO:0005851,GO:0005886,GO:0006412,GO:0006413,GO:0006518,GO:0006807,GO:0006950,GO:0007154,GO:0007165,GO:0007166,GO:0007275,GO:0007399,GO:…
RSRP1	-1.35494	0.000698678	0.0142076	-
PSENEN	-1.34778	0.000712423	0.0144499	GO:0000003,GO:0001667,GO:0003006,GO:0005575,GO:0005622,GO:0005623,GO:0005737,GO:0005768,GO:0005770,GO:0005783,GO:0005794,GO:0005886,GO:0005887,GO:0006508,GO:0006509,GO:0006518,GO:0006807,GO:0006928,GO:0007154,GO:0007165,GO:0007166,GO:0007219,GO:0007220,GO:0007275,GO:0007276,GO:0007281,GO:0008150,GO:0008152,GO:0009653,GO:0009790,GO:0009792,GO:0009987,GO:0010467,GO:0010631,GO:0010941,GO:0012505,GO:…
UBA3	-1.60913	0.000721383	0.0145941	GO:0000278,GO:0003674,GO:0003824,GO:0005102,GO:0005488,GO:0005515,GO:0005575,GO:0005622,GO:0005623,GO:0005634,GO:0005737,GO:0005829,GO:0006355,GO:0006464,GO:0006508,GO:0006807,GO:0007049,GO:0007113,GO:0008134,GO:0008150,GO:0008152,GO:0008589,GO:0008641,GO:0009889,GO:0009890,GO:0009892,GO:0009966,GO:0009968,GO:0009987,GO:0010468,GO:0010556,GO:0010558,GO:0010605,GO:0010629,GO:0010646,GO:0010648,GO:…
IFT27	1.97354	0.000730207	0.0147349	GO:0005575,GO:0005622,GO:0005623,GO:0005737,GO:0005768,GO:0005794,GO:0005813,GO:0005815,GO:0005856,GO:0005929,GO:0006810,GO:0006886,GO:0006928,GO:0006996,GO:0007017,GO:0007018,GO:0007154,GO:0007165,GO:0007166,GO:0007224,GO:0007275,GO:0007399,GO:0007423,GO:0008104,GO:0008150,GO:0009987,GO:0010970,GO:0012505,GO:0015031,GO:0015630,GO:0015833,GO:0016043,GO:0022008,GO:0022607,GO:0023052,GO:0030030,GO:…
HMCES	-1.83721	0.00074268	0.0149158	-
POLR2K	-1.72233	0.000746736	0.0149158	GO:0000375,GO:0000377,GO:0000398,GO:0000428,GO:0003674,GO:0003824,GO:0003899,GO:0005488,GO:0005575,GO:0005622,GO:0005623,GO:0005634,GO:0005654,GO:0005665,GO:0005666,GO:0005730,GO:0005736,GO:0005737,GO:0005829,GO:0006139,GO:0006259,GO:0006281,GO:0006283,GO:0006289,GO:0006351,GO:0006352,GO:0006353,GO:0006354,GO:0006355,GO:0006356,GO:0006360,GO:0006361,GO:0006363,GO:0006366,GO:0006367,GO:0006368,GO:…
SMAD1	-1.62801	0.000745285	0.0149158	GO:0000003,GO:0000165,GO:0000976,GO:0000977,GO:0000978,GO:0000981,GO:0000982,GO:0000987,GO:0001012,GO:0001067,GO:0001077,GO:0001228,GO:0001501,GO:0001503,GO:0001649,GO:0001655,GO:0001657,GO:0001704,GO:0001707,GO:0001710,GO:0001822,GO:0001823,GO:0002051,GO:0002376,GO:0002520,GO:0003002,GO:0003674,GO:0003676,GO:0003677,GO:0003690,GO:0003700,GO:0003723,GO:0005072,GO:0005488,GO:0005515,GO:0005575,GO:…
UPK3BL_LOC118097249	3.57243	0.000746395	0.0149158	-
COL1A2	3.4848	0.000757752	0.0150956	GO:0001101,GO:0001501,GO:0001568,GO:0001775,GO:0001944,GO:0002020,GO:0002376,GO:0002682,GO:0003008,GO:0003013,GO:0003674,GO:0005198,GO:0005201,GO:0005488,GO:0005515,GO:0005575,GO:0005576,GO:0005581,GO:0005583,GO:0005584,GO:0005615,GO:0005622,GO:0005623,GO:0005737,GO:0005783,GO:0005788,GO:0006928,GO:0006950,GO:0007154,GO:0007165,GO:0007166,GO:0007167,GO:0007178,GO:0007179,GO:0007264,GO:0007265,GO:…
ODF3B_LOC118091222	1.6602	0.000759562	0.0150956	-
LOXL2	3.38655	0.000764663	0.0151588	GO:0000122,GO:0000785,GO:0001525,GO:0001568,GO:0001666,GO:0001667,GO:0001837,GO:0001935,GO:0001944,GO:0002040,GO:0003674,GO:0003824,GO:0004720,GO:0005488,GO:0005507,GO:0005509,GO:0005575,GO:0005576,GO:0005604,GO:0005615,GO:0005622,GO:0005623,GO:0005634,GO:0005654,GO:0005694,GO:0005737,GO:0005783,GO:0006091,GO:0006325,GO:0006355,GO:0006357,GO:0006464,GO:0006807,GO:0006928,GO:0006950,GO:0006996,GO:…
CCT5	-1.14677	0.00078025	0.0153904	GO:0000003,GO:0002199,GO:0003674,GO:0003676,GO:0003723,GO:0003729,GO:0003730,GO:0005488,GO:0005515,GO:0005575,GO:0005622,GO:0005623,GO:0005634,GO:0005730,GO:0005737,GO:0005813,GO:0005815,GO:0005829,GO:0005832,GO:0005856,GO:0005874,GO:0006457,GO:0006458,GO:0006810,GO:0007338,GO:0007339,GO:0008037,GO:0008092,GO:0008150,GO:0009566,GO:0009605,GO:0009607,GO:0009615,GO:0009889,GO:0009891,GO:0009893,GO:…
SYNE2	1.80937	0.000778507	0.0153904	GO:0000226,GO:0001667,GO:0003674,GO:0003779,GO:0005488,GO:0005515,GO:0005575,GO:0005622,GO:0005623,GO:0005634,GO:0005635,GO:0005737,GO:0005739,GO:0005783,GO:0005856,GO:0005886,GO:0005912,GO:0005924,GO:0005925,GO:0006810,GO:0006928,GO:0006996,GO:0006997,GO:0006998,GO:0007010,GO:0007017,GO:0007018,GO:0007097,GO:0007163,GO:0007275,GO:0007399,GO:0007417,GO:0007420,GO:0008092,GO:0008104,GO:0008150,GO:…
ATP6V0C	1.2066	0.000788119	0.0155066	GO:0000041,GO:0000220,GO:0000323,GO:0001775,GO:0002252,GO:0002263,GO:0002274,GO:0002275,GO:0002283,GO:0002366,GO:0002376,GO:0002443,GO:0002444,GO:0002446,GO:0003674,GO:0003824,GO:0005215,GO:0005488,GO:0005515,GO:0005575,GO:0005622,GO:0005623,GO:0005737,GO:0005764,GO:0005765,GO:0005766,GO:0005768,GO:0005773,GO:0005774,GO:0005794,GO:0005886,GO:0006810,GO:0006811,GO:0006812,GO:0006826,GO:0006873,GO:…
PDCD5	-1.71184	0.00079007	0.0155066	GO:0003674,GO:0005488,GO:0005515,GO:0005539,GO:0005575,GO:0005622,GO:0005623,GO:0005634,GO:0005737,GO:0005829,GO:0006915,GO:0008047,GO:0008092,GO:0008150,GO:0008201,GO:0008219,GO:0008285,GO:0009719,GO:0009893,GO:0009966,GO:0009967,GO:0009987,GO:0010033,GO:0010468,GO:0010604,GO:0010628,GO:0010638,GO:0010646,GO:0010647,GO:0010698,GO:0010821,GO:0010822,GO:0010941,GO:0010942,GO:0010950,GO:0010952,GO:…
SSR3	-1.22021	0.000803218	0.0157207	GO:0005575,GO:0005622,GO:0005623,GO:0005737,GO:0005783,GO:0005789,GO:0012505,GO:0016020,GO:0031984,GO:0042175,GO:0043226,GO:0043227,GO:0043229,GO:0043231,GO:0044422,GO:0044424,GO:0044425,GO:0044432,GO:0044444,GO:0044446,GO:0044464,GO:0098827
LOC118075924	2.72217	0.000824046	0.0160141	GO:0001568,GO:0001570,GO:0001653,GO:0001667,GO:0001702,GO:0001704,GO:0001706,GO:0001932,GO:0001934,GO:0001936,GO:0001938,GO:0001944,GO:0001945,GO:0002009,GO:0002011,GO:0003674,GO:0004888,GO:0004930,GO:0005575,GO:0005623,GO:0005886,GO:0006873,GO:0006874,GO:0006875,GO:0006928,GO:0007154,GO:0007163,GO:0007165,GO:0007186,GO:0007204,GO:0007275,GO:0007369,GO:0007492,GO:0007507,GO:0008078,GO:0008150,GO:…
PPDPF	-1.01583	0.000826095	0.0160145	GO:0001708,GO:0007275,GO:0008150,GO:0008283,GO:0009987,GO:0030154,GO:0031016,GO:0031017,GO:0032501,GO:0032502,GO:0035272,GO:0045165,GO:0048513,GO:0048731,GO:0048732,GO:0048856,GO:0048869,GO:0055123
ERCC1	2.30175	0.000830331	0.0160571	GO:0000003,GO:0000014,GO:0000109,GO:0000110,GO:0000228,GO:0000280,GO:0000428,GO:0000710,GO:0000712,GO:0000720,GO:0000722,GO:0000723,GO:0000726,GO:0000781,GO:0000784,GO:0001085,GO:0001091,GO:0001094,GO:0001098,GO:0001099,GO:0001302,GO:0001325,GO:0001775,GO:0002200,GO:0002204,GO:0002208,GO:0002250,GO:0002252,GO:0002263,GO:0002285,GO:0002312,GO:0002366,GO:0002376,GO:0002377,GO:0002381,GO:0002440,GO:…
MRPL13	-1.23919	0.000841197	0.0162275	GO:0000313,GO:0000315,GO:0003674,GO:0003676,GO:0003723,GO:0003729,GO:0003735,GO:0005198,GO:0005488,GO:0005575,GO:0005622,GO:0005623,GO:0005737,GO:0005739,GO:0005740,GO:0005743,GO:0005759,GO:0005761,GO:0005762,GO:0005840,GO:0006412,GO:0006414,GO:0006415,GO:0006518,GO:0006807,GO:0008150,GO:0008152,GO:0009058,GO:0009059,GO:0009987,GO:0010467,GO:0015934,GO:0016020,GO:0016043,GO:0019538,GO:0019866,GO:…
SESN1	-1.72019	0.000846422	0.0162488	GO:0000422,GO:0001101,GO:0001558,GO:0001650,GO:0003674,GO:0005488,GO:0005575,GO:0005622,GO:0005623,GO:0005634,GO:0005730,GO:0005737,GO:0005829,GO:0006914,GO:0006950,GO:0006996,GO:0007005,GO:0007154,GO:0007275,GO:0007568,GO:0008150,GO:0008152,GO:0009056,GO:0009267,GO:0009605,GO:0009636,GO:0009719,GO:0009966,GO:0009968,GO:0009987,GO:0009991,GO:0010033,GO:0010243,GO:0010259,GO:0010646,GO:0010648,GO:…
CFAP90	3.2547	0.000859492	0.0164198	-
HSCB	3.19127	0.000858057	0.0164198	GO:0003674,GO:0005488,GO:0005515,GO:0005575,GO:0005622,GO:0005623,GO:0005634,GO:0005737,GO:0005739,GO:0005829,GO:0006790,GO:0008150,GO:0008152,GO:0009987,GO:0016043,GO:0016226,GO:0022607,GO:0031163,GO:0042802,GO:0043226,GO:0043227,GO:0043229,GO:0043231,GO:0044085,GO:0044237,GO:0044424,GO:0044444,GO:0044464,GO:0051186,GO:0071840
TRANK1	-1.61019	0.000863995	0.016466	-
GOLIM4	2.25364	0.000882037	0.0167693	GO:0000139,GO:0005575,GO:0005622,GO:0005623,GO:0005737,GO:0005794,GO:0005796,GO:0005801,GO:0012505,GO:0016020,GO:0016021,GO:0030133,GO:0030139,GO:0031090,GO:0031224,GO:0031410,GO:0031974,GO:0031982,GO:0031984,GO:0043226,GO:0043227,GO:0043229,GO:0043231,GO:0043233,GO:0044422,GO:0044424,GO:0044425,GO:0044431,GO:0044444,GO:0044446,GO:0044464,GO:0070013,GO:0097708,GO:0098588,GO:0098791
ATP5MC2	-1.03113	0.000900782	0.0169728	GO:0000276,GO:0003674,GO:0003824,GO:0005215,GO:0005575,GO:0005622,GO:0005623,GO:0005737,GO:0005739,GO:0005740,GO:0005743,GO:0005753,GO:0006139,GO:0006163,GO:0006164,GO:0006725,GO:0006753,GO:0006754,GO:0006793,GO:0006796,GO:0006807,GO:0006810,GO:0006811,GO:0006812,GO:0008150,GO:0008152,GO:0008324,GO:0009058,GO:0009117,GO:0009123,GO:0009124,GO:0009126,GO:0009127,GO:0009141,GO:0009142,GO:0009144,GO:…
CAPS	1.54962	0.000900578	0.0169728	GO:0003674,GO:0005488,GO:0005509,GO:0005575,GO:0005622,GO:0005623,GO:0005737,GO:0007154,GO:0007165,GO:0008150,GO:0009987,GO:0023052,GO:0035556,GO:0043167,GO:0043169,GO:0044424,GO:0044464,GO:0046872,GO:0050789,GO:0050794,GO:0050896,GO:0051716,GO:0065007
KGD4	-1.26015	0.000901344	0.0169728	GO:0000313,GO:0000314,GO:0003674,GO:0003735,GO:0005198,GO:0005575,GO:0005622,GO:0005623,GO:0005737,GO:0005739,GO:0005740,GO:0005743,GO:0005759,GO:0005761,GO:0005763,GO:0005840,GO:0005947,GO:0006412,GO:0006414,GO:0006415,GO:0006518,GO:0006807,GO:0008150,GO:0008152,GO:0009058,GO:0009059,GO:0009353,GO:0009987,GO:0010467,GO:0015935,GO:0016020,GO:0016043,GO:0019538,GO:0019866,GO:0022411,GO:0030062,GO:…
TNC	4.20076	0.00089702	0.0169728	GO:0000003,GO:0001655,GO:0001763,GO:0001968,GO:0002009,GO:0003006,GO:0003401,GO:0003674,GO:0005488,GO:0005515,GO:0005575,GO:0005576,GO:0005604,GO:0005614,GO:0005622,GO:0005623,GO:0005737,GO:0005783,GO:0005788,GO:0006464,GO:0006807,GO:0006950,GO:0007154,GO:0007155,GO:0007162,GO:0007267,GO:0007275,GO:0007399,GO:0007528,GO:0008150,GO:0008152,GO:0008284,GO:0009611,GO:0009653,GO:0009887,GO:0009888,GO:…
CTDSPL2	-1.56457	0.000912675	0.0169835	GO:0003674,GO:0003824,GO:0004721,GO:0005575,GO:0005622,GO:0005623,GO:0005634,GO:0005654,GO:0006355,GO:0006357,GO:0006464,GO:0006470,GO:0006793,GO:0006796,GO:0006807,GO:0008150,GO:0008152,GO:0009889,GO:0009966,GO:0009968,GO:0009987,GO:0010468,GO:0010556,GO:0010646,GO:0010648,GO:0016311,GO:0016787,GO:0016788,GO:0016791,GO:0019219,GO:0019222,GO:0019538,GO:0023051,GO:0023057,GO:0030510,GO:0030514,GO:…
FAM210B	-1.69364	0.00091063	0.0169835	GO:0002682,GO:0002684,GO:0005575,GO:0005622,GO:0005623,GO:0005737,GO:0005739,GO:0005740,GO:0005741,GO:0008150,GO:0009719,GO:0009725,GO:0009987,GO:0010033,GO:0014070,GO:0016020,GO:0019867,GO:0031090,GO:0031224,GO:0031966,GO:0031967,GO:0031968,GO:0031975,GO:0032355,GO:0032870,GO:0033993,GO:0042221,GO:0043226,GO:0043227,GO:0043229,GO:0043231,GO:0044422,GO:0044424,GO:0044425,GO:0044429,GO:0044444,GO:…
LPP	1.2317	0.000907527	0.0169835	GO:0000003,GO:0001725,GO:0001763,GO:0002009,GO:0002165,GO:0003674,GO:0005488,GO:0005515,GO:0005575,GO:0005622,GO:0005623,GO:0005634,GO:0005737,GO:0005829,GO:0005856,GO:0005886,GO:0005911,GO:0005912,GO:0005924,GO:0005925,GO:0006810,GO:0007155,GO:0007275,GO:0007424,GO:0007430,GO:0007444,GO:0007472,GO:0007476,GO:0007552,GO:0007560,GO:0007563,GO:0007591,GO:0007593,GO:0008150,GO:0009653,GO:0009791,GO:…
RPL10	-1.14475	0.000911175	0.0169835	GO:0000027,GO:0000122,GO:0000184,GO:0000956,GO:0002181,GO:0003674,GO:0003676,GO:0003723,GO:0003735,GO:0005198,GO:0005488,GO:0005575,GO:0005622,GO:0005623,GO:0005634,GO:0005737,GO:0005783,GO:0005829,GO:0005840,GO:0006139,GO:0006355,GO:0006357,GO:0006401,GO:0006402,GO:0006412,GO:0006413,GO:0006417,GO:0006518,GO:0006605,GO:0006612,GO:0006613,GO:0006614,GO:0006725,GO:0006807,GO:0006810,GO:0006886,GO:…
SH3TC2	1.36581	0.000912363	0.0169835	GO:0005575,GO:0005622,GO:0005623,GO:0005737,GO:0005768,GO:0005886,GO:0007009,GO:0007272,GO:0007275,GO:0007399,GO:0007422,GO:0008150,GO:0008366,GO:0009966,GO:0009987,GO:0010001,GO:0010256,GO:0010646,GO:0012505,GO:0014037,GO:0014044,GO:0016020,GO:0016043,GO:0021782,GO:0022008,GO:0022011,GO:0023051,GO:0030154,GO:0031410,GO:0031982,GO:0032287,GO:0032292,GO:0032386,GO:0032501,GO:0032502,GO:0032879,GO:…
G6PD	2.70293	0.000939146	0.017435	GO:0000166,GO:0001558,GO:0001816,GO:0001990,GO:0001998,GO:0002033,GO:0002034,GO:0002262,GO:0002376,GO:0002520,GO:0003008,GO:0003013,GO:0003014,GO:0003018,GO:0003044,GO:0003071,GO:0003072,GO:0003073,GO:0003081,GO:0003084,GO:0003085,GO:0003674,GO:0003824,GO:0004345,GO:0005488,GO:0005515,GO:0005536,GO:0005575,GO:0005622,GO:0005623,GO:0005634,GO:0005737,GO:0005829,GO:0005886,GO:0005975,GO:0005996,GO:…
LOC118080648	-1.09918	0.000980697	0.0180787	-
DAP	-1.26175	0.00100428	0.0184012	GO:0003674,GO:0005488,GO:0005515,GO:0006355,GO:0006915,GO:0006919,GO:0006950,GO:0007154,GO:0007165,GO:0008150,GO:0008219,GO:0009267,GO:0009605,GO:0009889,GO:0009890,GO:0009892,GO:0009893,GO:0009894,GO:0009895,GO:0009987,GO:0009991,GO:0010468,GO:0010506,GO:0010507,GO:0010556,GO:0010558,GO:0010604,GO:0010605,GO:0010629,GO:0010941,GO:0010942,GO:0010950,GO:0010952,GO:0012501,GO:0019219,GO:0019222,GO:…
LIMA1	1.5752	0.00100752	0.0184012	GO:0001725,GO:0003674,GO:0003779,GO:0003785,GO:0005488,GO:0005515,GO:0005575,GO:0005622,GO:0005623,GO:0005737,GO:0005829,GO:0005856,GO:0005886,GO:0005912,GO:0005924,GO:0005925,GO:0006996,GO:0007010,GO:0007015,GO:0008064,GO:0008092,GO:0008150,GO:0009987,GO:0010639,GO:0015629,GO:0016020,GO:0016043,GO:0022607,GO:0030029,GO:0030030,GO:0030036,GO:0030054,GO:0030055,GO:0030832,GO:0030834,GO:0030835,GO:…
LRRIQ1	2.28663	0.0010029	0.0184012	-
OSBPL9	-1.32152	0.00100557	0.0184012	GO:0003674,GO:0005215,GO:0005319,GO:0005488,GO:0005515,GO:0005516,GO:0005575,GO:0005622,GO:0005623,GO:0005737,GO:0005794,GO:0005829,GO:0006082,GO:0006629,GO:0006694,GO:0006699,GO:0006810,GO:0006869,GO:0008150,GO:0008152,GO:0008202,GO:0008206,GO:0008610,GO:0009058,GO:0009987,GO:0010876,GO:0012505,GO:0015248,GO:0015850,GO:0015918,GO:0016053,GO:0019752,GO:0032787,GO:0033036,GO:0043226,GO:0043227,GO:…
FTH1	-1.01912	0.00103029	0.0187304	GO:0000041,GO:0000323,GO:0001775,GO:0002252,GO:0002263,GO:0002274,GO:0002275,GO:0002283,GO:0002366,GO:0002376,GO:0002443,GO:0002444,GO:0002446,GO:0003674,GO:0005488,GO:0005506,GO:0005575,GO:0005576,GO:0005622,GO:0005623,GO:0005737,GO:0005764,GO:0005767,GO:0005773,GO:0005776,GO:0005829,GO:0006810,GO:0006811,GO:0006812,GO:0006826,GO:0006873,GO:0006875,GO:0006879,GO:0006880,GO:0006887,GO:0006955,GO:…
RPS7_LOC132591859	-1.79655	0.00104137	0.018845	GO:0000184,GO:0000956,GO:0001838,GO:0001841,GO:0001843,GO:0002009,GO:0002181,GO:0002376,GO:0002520,GO:0003674,GO:0003676,GO:0003723,GO:0003727,GO:0003729,GO:0003730,GO:0004857,GO:0005488,GO:0005515,GO:0005575,GO:0005622,GO:0005623,GO:0005634,GO:0005654,GO:0005730,GO:0005737,GO:0005829,GO:0005840,GO:0006139,GO:0006364,GO:0006396,GO:0006401,GO:0006402,GO:0006412,GO:0006413,GO:0006518,GO:0006605,GO:…
JPT1	-1.30212	0.00104778	0.0189177	GO:0005575,GO:0005622,GO:0005623,GO:0005634,GO:0005635,GO:0005730,GO:0012505,GO:0016020,GO:0031090,GO:0031965,GO:0031967,GO:0031974,GO:0031975,GO:0031981,GO:0043226,GO:0043227,GO:0043228,GO:0043229,GO:0043231,GO:0043232,GO:0043233,GO:0044422,GO:0044424,GO:0044428,GO:0044446,GO:0044464,GO:0070013
INIP_LOC118075369	1.92057	0.00106595	0.0191293	GO:0005575,GO:0005622,GO:0005623,GO:0005634,GO:0005654,GO:0006139,GO:0006259,GO:0006281,GO:0006725,GO:0006807,GO:0006950,GO:0006974,GO:0008150,GO:0008152,GO:0009314,GO:0009628,GO:0009987,GO:0010212,GO:0031974,GO:0031981,GO:0032991,GO:0033554,GO:0034641,GO:0043170,GO:0043226,GO:0043227,GO:0043229,GO:0043231,GO:0043233,GO:0044237,GO:0044238,GO:0044260,GO:0044422,GO:0044424,GO:0044428,GO:0044446,GO:…
LOC132593048	4.36181	0.00106366	0.0191293	-
MFSD1	1.44629	0.00106678	0.0191293	-
MR1_LOC118081333	1.30703	0.00106982	0.0191402	GO:0001816,GO:0002367,GO:0002376,GO:0002440,GO:0003674,GO:0004888,GO:0005575,GO:0005576,GO:0005622,GO:0005623,GO:0005737,GO:0005783,GO:0005886,GO:0006950,GO:0006952,GO:0006955,GO:0007154,GO:0007165,GO:0008150,GO:0009605,GO:0009607,GO:0009617,GO:0009987,GO:0012505,GO:0016020,GO:0023052,GO:0032393,GO:0032501,GO:0032611,GO:0032612,GO:0032620,GO:0038023,GO:0042742,GO:0043207,GO:0043226,GO:0043227,GO:…
PCYT1A	3.12955	0.0010873	0.019409	GO:0000003,GO:0001654,GO:0001736,GO:0001738,GO:0001745,GO:0002009,GO:0002165,GO:0003006,GO:0003674,GO:0003824,GO:0004105,GO:0005488,GO:0005515,GO:0005516,GO:0005543,GO:0005575,GO:0005622,GO:0005623,GO:0005634,GO:0005635,GO:0005737,GO:0005783,GO:0005789,GO:0005886,GO:0006629,GO:0006644,GO:0006650,GO:0006656,GO:0006657,GO:0006793,GO:0006796,GO:0006807,GO:0006810,GO:0006897,GO:0007163,GO:0007164,GO:…
XCR1	4.41208	0.00110038	0.0195983	GO:0001637,GO:0001653,GO:0003674,GO:0004888,GO:0004896,GO:0004930,GO:0004950,GO:0005575,GO:0005623,GO:0005886,GO:0005887,GO:0006810,GO:0006811,GO:0006812,GO:0006816,GO:0006873,GO:0006874,GO:0006875,GO:0006935,GO:0006950,GO:0006952,GO:0006954,GO:0007154,GO:0007165,GO:0007166,GO:0007186,GO:0007187,GO:0007204,GO:0008150,GO:0008528,GO:0009605,GO:0009987,GO:0010033,GO:0016020,GO:0016021,GO:0019221,GO:…
CAV1	1.16577	0.00110671	0.0196186	GO:0000122,GO:0000139,GO:0000149,GO:0000188,GO:0000226,GO:0001505,GO:0001525,GO:0001568,GO:0001570,GO:0001664,GO:0001666,GO:0001669,GO:0001765,GO:0001932,GO:0001933,GO:0001934,GO:0001936,GO:0001937,GO:0001938,GO:0001944,GO:0001959,GO:0001960,GO:0002026,GO:0002027,GO:0002080,GO:0002376,GO:0002682,GO:0002684,GO:0002694,GO:0002696,GO:0002931,GO:0003008,GO:0003013,GO:0003015,GO:0003018,GO:0003057,GO:…
CTTN	1.84482	0.0011073	0.0196186	GO:0000003,GO:0000902,GO:0001558,GO:0001667,GO:0001726,GO:0002064,GO:0002065,GO:0002066,GO:0002102,GO:0003006,GO:0003674,GO:0005488,GO:0005515,GO:0005522,GO:0005575,GO:0005622,GO:0005623,GO:0005737,GO:0005794,GO:0005819,GO:0005829,GO:0005856,GO:0005886,GO:0005905,GO:0005938,GO:0006810,GO:0006886,GO:0006897,GO:0006898,GO:0006928,GO:0006929,GO:0006930,GO:0006937,GO:0006940,GO:0006996,GO:0007010,GO:…
PDE4DIP_LOC118078300	2.3146	0.00110899	0.0196186	GO:0000226,GO:0003674,GO:0005198,GO:0005488,GO:0005515,GO:0005575,GO:0005622,GO:0005623,GO:0005634,GO:0005737,GO:0005794,GO:0005813,GO:0005815,GO:0005856,GO:0006996,GO:0007010,GO:0007017,GO:0007049,GO:0007051,GO:0008150,GO:0009987,GO:0010638,GO:0010968,GO:0012505,GO:0015630,GO:0016043,GO:0019899,GO:0022402,GO:0022607,GO:0030016,GO:0030953,GO:0031110,GO:0031112,GO:0031113,GO:0031116,GO:0031122,GO:…
AGBL2	3.1713	0.00114411	0.0201948	GO:0000003,GO:0001654,GO:0002164,GO:0003407,GO:0003674,GO:0003824,GO:0004180,GO:0004181,GO:0005575,GO:0005622,GO:0005623,GO:0005737,GO:0005739,GO:0005814,GO:0005815,GO:0005829,GO:0005856,GO:0005929,GO:0006464,GO:0006508,GO:0006807,GO:0006996,GO:0007005,GO:0007275,GO:0007423,GO:0007610,GO:0008150,GO:0008152,GO:0008233,GO:0008235,GO:0008237,GO:0008238,GO:0009791,GO:0009987,GO:0015630,GO:0016043,GO:…
PCNX_LOC132593234	3.68131	0.00115158	0.0202812	-
DDX18	-1.32214	0.00116018	0.0203871	GO:0003674,GO:0003724,GO:0003824,GO:0004004,GO:0004386,GO:0005575,GO:0005622,GO:0005623,GO:0005634,GO:0005694,GO:0005730,GO:0005737,GO:0006139,GO:0006725,GO:0006807,GO:0008026,GO:0008150,GO:0008152,GO:0008186,GO:0008283,GO:0009987,GO:0010501,GO:0016070,GO:0016462,GO:0016787,GO:0016817,GO:0016818,GO:0016887,GO:0017111,GO:0031974,GO:0031981,GO:0034641,GO:0042623,GO:0043170,GO:0043226,GO:0043227,GO:…
LOC118077260	-2.12366	0.00117961	0.0206366	GO:0002376,GO:0003674,GO:0005488,GO:0005575,GO:0005576,GO:0006950,GO:0006952,GO:0006955,GO:0006959,GO:0008144,GO:0008150,GO:0009374,GO:0009605,GO:0009607,GO:0009617,GO:0019730,GO:0019731,GO:0019842,GO:0031406,GO:0033218,GO:0033293,GO:0036094,GO:0042742,GO:0043167,GO:0043168,GO:0043177,GO:0043207,GO:0048037,GO:0050662,GO:0050896,GO:0051704,GO:0051707,GO:0097159,GO:0098542,GO:1901363,GO:1901681
LOC132592449	2.61165	0.00117959	0.0206366	-
CMC4	-2.16891	0.00118965	0.0207663	GO:0005575,GO:0005622,GO:0005623,GO:0005737,GO:0005739,GO:0005740,GO:0005758,GO:0008150,GO:0008283,GO:0031967,GO:0031970,GO:0031974,GO:0031975,GO:0043226,GO:0043227,GO:0043229,GO:0043231,GO:0043233,GO:0044422,GO:0044424,GO:0044429,GO:0044444,GO:0044446,GO:0044464,GO:0070013
PRODH	-1.60086	0.00119499	0.0207977	GO:0000166,GO:0003674,GO:0003824,GO:0004657,GO:0005488,GO:0005575,GO:0005622,GO:0005623,GO:0005737,GO:0005739,GO:0005740,GO:0005743,GO:0005759,GO:0006082,GO:0006520,GO:0006536,GO:0006537,GO:0006560,GO:0006562,GO:0006575,GO:0006807,GO:0006915,GO:0006950,GO:0006979,GO:0007154,GO:0007165,GO:0007610,GO:0007626,GO:0008150,GO:0008152,GO:0008219,GO:0008631,GO:0008652,GO:0009056,GO:0009058,GO:0009063,GO:…
TNFRSF12A	3.18649	0.00119672	0.0207977	GO:0001558,GO:0001726,GO:0005575,GO:0005623,GO:0005886,GO:0006915,GO:0006928,GO:0006929,GO:0006931,GO:0007154,GO:0007155,GO:0007165,GO:0007166,GO:0007275,GO:0007399,GO:0008150,GO:0008219,GO:0008361,GO:0009966,GO:0009967,GO:0009986,GO:0009987,GO:0010033,GO:0010646,GO:0010647,GO:0010720,GO:0010769,GO:0010770,GO:0010941,GO:0010942,GO:0010975,GO:0010976,GO:0012501,GO:0016020,GO:0016043,GO:0016477,GO:…
TBL1XR1	2.05662	0.00120863	0.0209126	GO:0000118,GO:0000122,GO:0001067,GO:0001654,GO:0001745,GO:0001932,GO:0001933,GO:0002009,GO:0002021,GO:0002165,GO:0003674,GO:0003676,GO:0003677,GO:0003682,GO:0003712,GO:0003714,GO:0005488,GO:0005515,GO:0005575,GO:0005622,GO:0005623,GO:0005634,GO:0005654,GO:0005694,GO:0005700,GO:0005819,GO:0005856,GO:0005874,GO:0005876,GO:0006325,GO:0006355,GO:0006357,GO:0006464,GO:0006476,GO:0006508,GO:0006511,GO:…
DNAI4	3.141	0.00121299	0.0209421	GO:0003341,GO:0003674,GO:0005488,GO:0005515,GO:0005575,GO:0005622,GO:0005623,GO:0005737,GO:0005856,GO:0005858,GO:0005875,GO:0005929,GO:0005930,GO:0006928,GO:0007017,GO:0007018,GO:0008150,GO:0009987,GO:0015630,GO:0030286,GO:0032838,GO:0032991,GO:0042995,GO:0043226,GO:0043228,GO:0043229,GO:0043232,GO:0044422,GO:0044424,GO:0044430,GO:0044441,GO:0044444,GO:0044446,GO:0044447,GO:0044463,GO:0044464,GO:…
LOC118077031	-1.80866	0.00123596	0.021292	-
VEGFA	1.6719	0.00125476	0.0215688	GO:0000003,GO:0000122,GO:0000902,GO:0000904,GO:0001101,GO:0001501,GO:0001525,GO:0001541,GO:0001558,GO:0001568,GO:0001569,GO:0001570,GO:0001654,GO:0001655,GO:0001666,GO:0001667,GO:0001701,GO:0001754,GO:0001763,GO:0001764,GO:0001822,GO:0001837,GO:0001894,GO:0001932,GO:0001934,GO:0001935,GO:0001936,GO:0001938,GO:0001944,GO:0001945,GO:0001946,GO:0001952,GO:0001954,GO:0001955,GO:0001968,GO:0001974,GO:…
ANXA2	1.15355	0.00130549	0.022392	GO:0000323,GO:0001501,GO:0001503,GO:0001525,GO:0001568,GO:0001726,GO:0001765,GO:0001775,GO:0001786,GO:0001816,GO:0001919,GO:0001921,GO:0001932,GO:0001934,GO:0001944,GO:0002020,GO:0002252,GO:0002263,GO:0002274,GO:0002275,GO:0002283,GO:0002366,GO:0002376,GO:0002443,GO:0002444,GO:0002446,GO:0002520,GO:0002521,GO:0002573,GO:0003157,GO:0003158,GO:0003348,GO:0003416,GO:0003417,GO:0003674,GO:0003779,GO:…
COMMD3	-1.27862	0.00132421	0.0225658	GO:0001775,GO:0002252,GO:0002263,GO:0002274,GO:0002275,GO:0002283,GO:0002366,GO:0002376,GO:0002443,GO:0002444,GO:0002446,GO:0005575,GO:0005576,GO:0005622,GO:0005623,GO:0005737,GO:0006810,GO:0006887,GO:0006955,GO:0008150,GO:0009987,GO:0012505,GO:0016192,GO:0030141,GO:0031410,GO:0031974,GO:0031982,GO:0032940,GO:0036230,GO:0042119,GO:0043226,GO:0043227,GO:0043229,GO:0043233,GO:0043299,GO:0043312,GO:…
CRCP	-1.38901	0.00132271	0.0225658	GO:0000428,GO:0001635,GO:0001653,GO:0001669,GO:0003674,GO:0003824,GO:0003899,GO:0004888,GO:0004930,GO:0005575,GO:0005622,GO:0005623,GO:0005634,GO:0005654,GO:0005666,GO:0005737,GO:0005829,GO:0005886,GO:0006139,GO:0006351,GO:0006352,GO:0006383,GO:0006384,GO:0006725,GO:0006807,GO:0007154,GO:0007165,GO:0007186,GO:0007218,GO:0007568,GO:0008150,GO:0008152,GO:0008277,GO:0008528,GO:0009058,GO:0009059,GO:…
HSPA2	-1.16591	0.00132365	0.0225658	GO:0000003,GO:0000166,GO:0000228,GO:0000280,GO:0000793,GO:0000794,GO:0000795,GO:0001673,GO:0001932,GO:0001934,GO:0003006,GO:0003674,GO:0005102,GO:0005488,GO:0005515,GO:0005524,GO:0005575,GO:0005622,GO:0005623,GO:0005634,GO:0005654,GO:0005694,GO:0005737,GO:0005819,GO:0005829,GO:0005856,GO:0005886,GO:0005891,GO:0006457,GO:0006950,GO:0006986,GO:0006996,GO:0007049,GO:0007127,GO:0007140,GO:0007141,GO:…
UQCRC2_LOC118092918	-1.3245	0.00134277	0.0228329	GO:0003674,GO:0003824,GO:0004175,GO:0004222,GO:0005488,GO:0005575,GO:0005622,GO:0005623,GO:0005634,GO:0005654,GO:0005737,GO:0005739,GO:0005740,GO:0005743,GO:0005746,GO:0005750,GO:0005751,GO:0006091,GO:0006119,GO:0006122,GO:0006139,GO:0006163,GO:0006508,GO:0006605,GO:0006626,GO:0006627,GO:0006725,GO:0006753,GO:0006793,GO:0006796,GO:0006807,GO:0006810,GO:0006839,GO:0006886,GO:0006996,GO:0007005,GO:…
LOC118087860	1.53471	0.00135207	0.0229415	-
SPINK6_LOC132591625	10.8379	0.00135934	0.0230154	GO:0003674,GO:0004857,GO:0004866,GO:0004867,GO:0005575,GO:0005576,GO:0007275,GO:0008150,GO:0008219,GO:0008544,GO:0009888,GO:0009892,GO:0009913,GO:0009987,GO:0010466,GO:0010605,GO:0010951,GO:0012501,GO:0019222,GO:0030154,GO:0030162,GO:0030216,GO:0030234,GO:0030414,GO:0030855,GO:0031323,GO:0031324,GO:0031424,GO:0032268,GO:0032269,GO:0032501,GO:0032502,GO:0043086,GO:0043588,GO:0044092,GO:0045861,GO:…
YBX1	-1.28213	0.00136569	0.0230735	GO:0000003,GO:0000122,GO:0000375,GO:0000377,GO:0000398,GO:0000976,GO:0000977,GO:0000978,GO:0000981,GO:0000982,GO:0000987,GO:0001012,GO:0001067,GO:0001077,GO:0001228,GO:0001701,GO:0002039,GO:0003006,GO:0003674,GO:0003676,GO:0003677,GO:0003682,GO:0003690,GO:0003697,GO:0003700,GO:0003723,GO:0003729,GO:0005488,GO:0005515,GO:0005575,GO:0005576,GO:0005622,GO:0005623,GO:0005634,GO:0005635,GO:0005654,GO:…
ATP6V0D2	2.21115	0.00137252	0.02309	GO:0000041,GO:0000220,GO:0000323,GO:0001763,GO:0002009,GO:0003674,GO:0003824,GO:0005215,GO:0005575,GO:0005622,GO:0005623,GO:0005737,GO:0005764,GO:0005765,GO:0005768,GO:0005769,GO:0005773,GO:0005774,GO:0005886,GO:0006810,GO:0006811,GO:0006812,GO:0006826,GO:0006873,GO:0006875,GO:0006879,GO:0006885,GO:0007034,GO:0007035,GO:0007154,GO:0007165,GO:0007166,GO:0007167,GO:0007169,GO:0007275,GO:0007424,GO:…
SEC61G	-1.17681	0.00137021	0.02309	GO:0000003,GO:0001555,GO:0003006,GO:0003674,GO:0005215,GO:0005488,GO:0005543,GO:0005575,GO:0005622,GO:0005623,GO:0005737,GO:0005783,GO:0005789,GO:0005829,GO:0006605,GO:0006810,GO:0006886,GO:0007276,GO:0007281,GO:0007292,GO:0008104,GO:0008150,GO:0008289,GO:0008320,GO:0008565,GO:0009892,GO:0009894,GO:0009895,GO:0009987,GO:0009994,GO:0010506,GO:0010507,GO:0012505,GO:0015031,GO:0015399,GO:0015405,GO:…
UBE2F	-1.39776	0.00137689	0.0231142	GO:0003674,GO:0003824,GO:0004842,GO:0005488,GO:0005515,GO:0005575,GO:0005622,GO:0005623,GO:0005737,GO:0005829,GO:0006464,GO:0006807,GO:0008150,GO:0008152,GO:0009966,GO:0009968,GO:0009987,GO:0010646,GO:0010648,GO:0016567,GO:0016740,GO:0019538,GO:0019787,GO:0019788,GO:0019899,GO:0023051,GO:0023057,GO:0031625,GO:0032446,GO:0036211,GO:0043170,GO:0043412,GO:0043516,GO:0043518,GO:0043687,GO:0044237,GO:…
AGRN	2.27968	0.00139351	0.023294	GO:0000323,GO:0001523,GO:0001932,GO:0001934,GO:0001941,GO:0002028,GO:0002162,GO:0003674,GO:0004857,GO:0005198,GO:0005200,GO:0005488,GO:0005509,GO:0005515,GO:0005539,GO:0005575,GO:0005576,GO:0005604,GO:0005605,GO:0005615,GO:0005622,GO:0005623,GO:0005737,GO:0005764,GO:0005773,GO:0005775,GO:0005794,GO:0005796,GO:0005829,GO:0005886,GO:0006022,GO:0006023,GO:0006024,GO:0006026,GO:0006027,GO:0006355,GO:…
ECI2_LOC118090539	-1.41318	0.00139177	0.023294	GO:0003674,GO:0003824,GO:0004165,GO:0005102,GO:0005488,GO:0005515,GO:0005575,GO:0005622,GO:0005623,GO:0005634,GO:0005654,GO:0005737,GO:0005739,GO:0005777,GO:0005782,GO:0005829,GO:0006082,GO:0006605,GO:0006625,GO:0006629,GO:0006631,GO:0006635,GO:0006810,GO:0006886,GO:0006950,GO:0006952,GO:0006996,GO:0007031,GO:0008104,GO:0008150,GO:0008152,GO:0009056,GO:0009062,GO:0009605,GO:0009607,GO:0009617,GO:…
DDIT4	-1.53523	0.00141131	0.023492	GO:0001666,GO:0001764,GO:0001932,GO:0001933,GO:0002252,GO:0002376,GO:0003002,GO:0003674,GO:0005488,GO:0005515,GO:0005575,GO:0005622,GO:0005623,GO:0005737,GO:0005739,GO:0005829,GO:0006109,GO:0006110,GO:0006140,GO:0006915,GO:0006928,GO:0006950,GO:0006952,GO:0006974,GO:0007154,GO:0007165,GO:0007166,GO:0007167,GO:0007169,GO:0007275,GO:0007389,GO:0007399,GO:0007417,GO:0007420,GO:0008150,GO:0008152,GO:…
PNO1	-1.31481	0.001411	0.023492	GO:0005575,GO:0005622,GO:0005623,GO:0005634,GO:0005654,GO:0005730,GO:0005737,GO:0005829,GO:0031974,GO:0031981,GO:0043226,GO:0043227,GO:0043228,GO:0043229,GO:0043231,GO:0043232,GO:0043233,GO:0044422,GO:0044424,GO:0044428,GO:0044444,GO:0044446,GO:0044464,GO:0070013
RND2	3.3861	0.00143074	0.0237654	GO:0001558,GO:0003674,GO:0003824,GO:0003924,GO:0005488,GO:0005515,GO:0005575,GO:0005622,GO:0005623,GO:0005737,GO:0005768,GO:0005769,GO:0007154,GO:0007165,GO:0007275,GO:0007399,GO:0008150,GO:0008361,GO:0009987,GO:0010720,GO:0010769,GO:0010770,GO:0010975,GO:0010976,GO:0012505,GO:0016043,GO:0016462,GO:0016787,GO:0016817,GO:0016818,GO:0017111,GO:0022008,GO:0022603,GO:0022604,GO:0023052,GO:0030154,GO:…
MRPL18	-1.24452	0.00143948	0.0238604	GO:0000313,GO:0000315,GO:0003674,GO:0003676,GO:0003723,GO:0005488,GO:0005575,GO:0005622,GO:0005623,GO:0005737,GO:0005739,GO:0005759,GO:0005761,GO:0005762,GO:0005840,GO:0006403,GO:0006810,GO:0006839,GO:0008097,GO:0008150,GO:0015931,GO:0015934,GO:0019843,GO:0031974,GO:0032991,GO:0033036,GO:0035927,GO:0035928,GO:0043226,GO:0043227,GO:0043228,GO:0043229,GO:0043231,GO:0043232,GO:0043233,GO:0044391,GO:…
DAD1	-1.14001	0.0014449	0.0238743	GO:0001701,GO:0001824,GO:0005575,GO:0005622,GO:0005623,GO:0005737,GO:0005783,GO:0005789,GO:0006464,GO:0006486,GO:0006487,GO:0006807,GO:0007275,GO:0007584,GO:0008150,GO:0008152,GO:0008250,GO:0009058,GO:0009059,GO:0009100,GO:0009101,GO:0009605,GO:0009790,GO:0009792,GO:0009987,GO:0009991,GO:0010941,GO:0012505,GO:0016020,GO:0018193,GO:0018196,GO:0018279,GO:0019538,GO:0031667,GO:0031984,GO:0032501,GO:…
PARVA	2.75942	0.00144637	0.0238743	GO:0000902,GO:0000904,GO:0001525,GO:0001568,GO:0001944,GO:0002009,GO:0002040,GO:0002165,GO:0003007,GO:0003148,GO:0003151,GO:0003205,GO:0003206,GO:0003279,GO:0003674,GO:0003779,GO:0005488,GO:0005515,GO:0005575,GO:0005622,GO:0005623,GO:0005634,GO:0005737,GO:0005829,GO:0005856,GO:0005886,GO:0005912,GO:0005924,GO:0005925,GO:0006928,GO:0006935,GO:0006996,GO:0007010,GO:0007155,GO:0007163,GO:0007275,GO:…
Nrk1_LOC118092668	-1.13475	0.00146545	0.0241387	GO:0003674,GO:0003824,GO:0005575,GO:0005622,GO:0005623,GO:0005737,GO:0006139,GO:0006725,GO:0006793,GO:0006796,GO:0006807,GO:0008150,GO:0008152,GO:0009116,GO:0009987,GO:0016301,GO:0016310,GO:0016740,GO:0016772,GO:0016773,GO:0034641,GO:0044237,GO:0044238,GO:0044281,GO:0044424,GO:0044464,GO:0046483,GO:0046495,GO:0050262,GO:0055086,GO:0070637,GO:0071704,GO:0072524,GO:1901135,GO:1901360,GO:1901564,GO:…
HGS	2.77795	0.00147076	0.0241756	GO:0000003,GO:0000323,GO:0001505,GO:0001667,GO:0001932,GO:0001933,GO:0002064,GO:0002065,GO:0002066,GO:0002791,GO:0002793,GO:0003006,GO:0003674,GO:0005488,GO:0005515,GO:0005543,GO:0005575,GO:0005622,GO:0005623,GO:0005737,GO:0005764,GO:0005768,GO:0005769,GO:0005770,GO:0005771,GO:0005773,GO:0005829,GO:0006355,GO:0006357,GO:0006508,GO:0006605,GO:0006622,GO:0006623,GO:0006807,GO:0006810,GO:0006836,GO:…
LOC118088396	6.6944	0.00148344	0.0242682	-
Rho1_LOC118097793	1.30029	0.00148283	0.0242682	GO:0000003,GO:0000166,GO:0000278,GO:0000281,GO:0000902,GO:0000904,GO:0000910,GO:0000912,GO:0000915,GO:0001505,GO:0001654,GO:0001655,GO:0001667,GO:0001700,GO:0001703,GO:0001736,GO:0001738,GO:0001745,GO:0001882,GO:0001883,GO:0001932,GO:0001934,GO:0001956,GO:0002009,GO:0002011,GO:0002064,GO:0002065,GO:0002066,GO:0002165,GO:0002376,GO:0002520,GO:0003006,GO:0003674,GO:0003824,GO:0003924,GO:0005488,GO:…
SLX9	-1.49185	0.0014887	0.0242682	-
TMEM52	1.85508	0.00148786	0.0242682	-
NAALAD2	3.21515	0.00149471	0.0242969	GO:0001505,GO:0003674,GO:0003824,GO:0004177,GO:0004180,GO:0004181,GO:0005575,GO:0005623,GO:0005886,GO:0006082,GO:0006508,GO:0006520,GO:0006807,GO:0008150,GO:0008152,GO:0008233,GO:0008235,GO:0008236,GO:0008237,GO:0008238,GO:0008239,GO:0008652,GO:0009056,GO:0009058,GO:0009987,GO:0016020,GO:0016021,GO:0016053,GO:0016787,GO:0016805,GO:0016810,GO:0016811,GO:0017171,GO:0019538,GO:0019752,GO:0031224,GO:…
EXOC3L4	3.81136	0.00150223	0.024338	GO:0000145,GO:0000149,GO:0003674,GO:0005488,GO:0005515,GO:0005575,GO:0005622,GO:0005623,GO:0005737,GO:0005938,GO:0006810,GO:0006887,GO:0008104,GO:0008150,GO:0009987,GO:0016192,GO:0031503,GO:0032940,GO:0032991,GO:0033036,GO:0034613,GO:0034629,GO:0044424,GO:0044444,GO:0044448,GO:0044464,GO:0046903,GO:0051179,GO:0051234,GO:0051601,GO:0051641,GO:0070727,GO:0071944,GO:0099023,GO:0099568
ADAMTS14	4.07628	0.00153759	0.0247824	GO:0003674,GO:0003824,GO:0004175,GO:0004222,GO:0005575,GO:0005576,GO:0006508,GO:0006807,GO:0008150,GO:0008152,GO:0008233,GO:0008237,GO:0016787,GO:0019538,GO:0043170,GO:0044238,GO:0070011,GO:0071704,GO:0140096,GO:1901564
RPH3AL	2.08321	0.00154222	0.0247824	GO:0002791,GO:0002793,GO:0003674,GO:0005488,GO:0005509,GO:0005515,GO:0005543,GO:0005544,GO:0005575,GO:0005622,GO:0005623,GO:0005737,GO:0005886,GO:0006810,GO:0006887,GO:0008092,GO:0008150,GO:0008277,GO:0008289,GO:0009966,GO:0009968,GO:0009987,GO:0010646,GO:0010648,GO:0012505,GO:0012506,GO:0016020,GO:0016192,GO:0017157,GO:0017158,GO:0019904,GO:0023051,GO:0023057,GO:0030133,GO:0030141,GO:0030274,GO:…
RTRAF	-1.25817	0.0015375	0.0247824	GO:0000394,GO:0000993,GO:0001098,GO:0001099,GO:0001932,GO:0001933,GO:0003674,GO:0003676,GO:0003723,GO:0005488,GO:0005515,GO:0005575,GO:0005622,GO:0005623,GO:0005634,GO:0005654,GO:0005737,GO:0005813,GO:0005815,GO:0005819,GO:0005856,GO:0006139,GO:0006355,GO:0006357,GO:0006388,GO:0006396,GO:0006399,GO:0006403,GO:0006469,GO:0006725,GO:0006807,GO:0006810,GO:0008033,GO:0008150,GO:0008152,GO:0008380,GO:…
SGPL1	2.91381	0.00154171	0.0247824	GO:0000003,GO:0001501,GO:0001553,GO:0001568,GO:0001570,GO:0001655,GO:0001667,GO:0001822,GO:0001944,GO:0002376,GO:0002520,GO:0003006,GO:0003674,GO:0003824,GO:0005575,GO:0005622,GO:0005623,GO:0005737,GO:0005783,GO:0005789,GO:0006082,GO:0006629,GO:0006631,GO:0006643,GO:0006665,GO:0006672,GO:0006807,GO:0006915,GO:0006928,GO:0006950,GO:0006952,GO:0007154,GO:0007165,GO:0007166,GO:0007167,GO:0007169,GO:…
POLR2L_LOC118094482	-1.11498	0.00154586	0.0247904	GO:0000428,GO:0003674,GO:0003824,GO:0003899,GO:0005488,GO:0005575,GO:0005622,GO:0005623,GO:0005634,GO:0005654,GO:0005665,GO:0005666,GO:0005730,GO:0005736,GO:0006139,GO:0006351,GO:0006366,GO:0006725,GO:0006807,GO:0008150,GO:0008152,GO:0008270,GO:0009058,GO:0009059,GO:0009987,GO:0010467,GO:0016070,GO:0016591,GO:0016740,GO:0016772,GO:0016779,GO:0018130,GO:0019438,GO:0030880,GO:0031974,GO:0031981,GO:…
MRPL11	-1.40633	0.00155992	0.0249651	GO:0000027,GO:0000313,GO:0000315,GO:0003674,GO:0003676,GO:0003723,GO:0003735,GO:0005198,GO:0005488,GO:0005575,GO:0005622,GO:0005623,GO:0005737,GO:0005739,GO:0005740,GO:0005743,GO:0005759,GO:0005761,GO:0005762,GO:0005840,GO:0006412,GO:0006414,GO:0006415,GO:0006518,GO:0006807,GO:0006996,GO:0008150,GO:0008152,GO:0009058,GO:0009059,GO:0009987,GO:0010467,GO:0015934,GO:0016020,GO:0016043,GO:0019538,GO:…
GLDC	-1.9291	0.00157207	0.0251085	GO:0001101,GO:0001505,GO:0003674,GO:0003824,GO:0004375,GO:0005488,GO:0005515,GO:0005575,GO:0005622,GO:0005623,GO:0005737,GO:0005739,GO:0006082,GO:0006520,GO:0006544,GO:0006546,GO:0006807,GO:0008144,GO:0008150,GO:0008152,GO:0009056,GO:0009063,GO:0009069,GO:0009071,GO:0009987,GO:0010033,GO:0010243,GO:0014070,GO:0014075,GO:0016054,GO:0016491,GO:0016638,GO:0016639,GO:0016642,GO:0017144,GO:0019752,GO:…
POLR3K	-1.78367	0.00157803	0.0251528	GO:0000428,GO:0003674,GO:0003824,GO:0003899,GO:0005575,GO:0005622,GO:0005623,GO:0005634,GO:0005654,GO:0005666,GO:0005737,GO:0005829,GO:0006139,GO:0006351,GO:0006353,GO:0006383,GO:0006386,GO:0006725,GO:0006807,GO:0008150,GO:0008152,GO:0009058,GO:0009059,GO:0009987,GO:0010467,GO:0016070,GO:0016740,GO:0016772,GO:0016779,GO:0018130,GO:0019438,GO:0030880,GO:0031974,GO:0031981,GO:0032774,GO:0032991,GO:…
DDX17	1.42057	0.00158589	0.0251543	GO:0000375,GO:0000377,GO:0000380,GO:0000381,GO:0000398,GO:0001837,GO:0002376,GO:0002682,GO:0002697,GO:0002831,GO:0003674,GO:0003676,GO:0003712,GO:0003713,GO:0003723,GO:0003724,GO:0003729,GO:0003824,GO:0004004,GO:0004386,GO:0005488,GO:0005515,GO:0005575,GO:0005622,GO:0005623,GO:0005634,GO:0005654,GO:0005694,GO:0005700,GO:0005703,GO:0005730,GO:0005737,GO:0006139,GO:0006351,GO:0006355,GO:0006357,GO:…
GAS2L2	3.2914	0.00158815	0.0251543	GO:0000003,GO:0000226,GO:0000902,GO:0000904,GO:0001578,GO:0002064,GO:0002065,GO:0002066,GO:0003006,GO:0003674,GO:0003779,GO:0005488,GO:0005515,GO:0005575,GO:0005622,GO:0005623,GO:0005737,GO:0006996,GO:0007010,GO:0007017,GO:0007026,GO:0007276,GO:0007281,GO:0007292,GO:0008017,GO:0008092,GO:0008093,GO:0008150,GO:0008593,GO:0009653,GO:0009888,GO:0009966,GO:0009968,GO:0009987,GO:0010639,GO:0010646,GO:…
GTF2B	-1.51029	0.00158662	0.0251543	GO:0000428,GO:0000976,GO:0000977,GO:0000979,GO:0000993,GO:0001012,GO:0001046,GO:0001047,GO:0001067,GO:0001098,GO:0001099,GO:0001173,GO:0001174,GO:0003674,GO:0003676,GO:0003677,GO:0003682,GO:0003690,GO:0003824,GO:0005102,GO:0005488,GO:0005515,GO:0005575,GO:0005622,GO:0005623,GO:0005634,GO:0005654,GO:0005667,GO:0005669,GO:0005694,GO:0006139,GO:0006351,GO:0006352,GO:0006355,GO:0006357,GO:0006366,GO:…
H3F3A_LOC118087456	1.19283	0.00159087	0.0251543	GO:0000785,GO:0000786,GO:0003674,GO:0003676,GO:0003677,GO:0003682,GO:0005488,GO:0005575,GO:0005622,GO:0005623,GO:0005634,GO:0005694,GO:0006323,GO:0006325,GO:0006333,GO:0006334,GO:0006996,GO:0008150,GO:0009987,GO:0016043,GO:0022607,GO:0031490,GO:0031491,GO:0031492,GO:0031497,GO:0032991,GO:0032993,GO:0034622,GO:0034728,GO:0043226,GO:0043227,GO:0043228,GO:0043229,GO:0043231,GO:0043232,GO:0043933,GO:…
LTO1	-1.59977	0.00162306	0.0256119	GO:0000003,GO:0000075,GO:0000076,GO:0000077,GO:0000228,GO:0000278,GO:0000724,GO:0000725,GO:0000793,GO:0000794,GO:0005575,GO:0005622,GO:0005623,GO:0005634,GO:0005694,GO:0006139,GO:0006259,GO:0006281,GO:0006289,GO:0006302,GO:0006310,GO:0006725,GO:0006807,GO:0006950,GO:0006974,GO:0007049,GO:0007093,GO:0007346,GO:0008150,GO:0008152,GO:0009987,GO:0010389,GO:0010564,GO:0010948,GO:0010972,GO:0022402,GO:…
FBXO8	-1.50583	0.00163561	0.0257584	GO:0000151,GO:0005575,GO:0005622,GO:0005623,GO:0006508,GO:0006511,GO:0006807,GO:0008150,GO:0008152,GO:0009056,GO:0009057,GO:0009987,GO:0019538,GO:0019941,GO:0030163,GO:0032991,GO:0043170,GO:0043632,GO:0044237,GO:0044238,GO:0044248,GO:0044257,GO:0044260,GO:0044265,GO:0044267,GO:0044424,GO:0044464,GO:0051603,GO:0071704,GO:1901564,GO:1901565,GO:1901575,GO:1902494,GO:1990234
TUBA1C_LOC118079591	1.20905	0.00165557	0.0260208	GO:0003674,GO:0005198,GO:0005575,GO:0005622,GO:0005623,GO:0005634,GO:0005737,GO:0005856,GO:0005874,GO:0005881,GO:0006810,GO:0007017,GO:0008150,GO:0009987,GO:0015630,GO:0016020,GO:0030705,GO:0043226,GO:0043227,GO:0043228,GO:0043229,GO:0043231,GO:0043232,GO:0044422,GO:0044424,GO:0044425,GO:0044430,GO:0044444,GO:0044446,GO:0044464,GO:0045121,GO:0046907,GO:0051179,GO:0051234,GO:0051301,GO:0051641,GO:…
ADCY1	2.64604	0.00166132	0.0260592	GO:0000003,GO:0000902,GO:0000904,GO:0001661,GO:0003008,GO:0003674,GO:0003824,GO:0004016,GO:0004383,GO:0005575,GO:0005622,GO:0005623,GO:0005737,GO:0005829,GO:0005886,GO:0006139,GO:0006163,GO:0006164,GO:0006171,GO:0006182,GO:0006725,GO:0006753,GO:0006793,GO:0006796,GO:0006807,GO:0006950,GO:0006979,GO:0007154,GO:0007165,GO:0007186,GO:0007267,GO:0007268,GO:0007274,GO:0007275,GO:0007399,GO:0007409,GO:…
SLC5A1	2.31821	0.00168148	0.0263232	GO:0001655,GO:0001656,GO:0001822,GO:0001951,GO:0003008,GO:0003674,GO:0005215,GO:0005355,GO:0005402,GO:0005412,GO:0005575,GO:0005623,GO:0005886,GO:0005887,GO:0005903,GO:0005911,GO:0006810,GO:0006811,GO:0006812,GO:0006814,GO:0007275,GO:0007586,GO:0008150,GO:0008324,GO:0008643,GO:0008645,GO:0015075,GO:0015077,GO:0015078,GO:0015081,GO:0015144,GO:0015145,GO:0015149,GO:0015291,GO:0015293,GO:0015294,GO:…
KPNA4	-1.193	0.00169375	0.0264571	GO:0000003,GO:0000280,GO:0000302,GO:0002119,GO:0002164,GO:0003006,GO:0003674,GO:0005048,GO:0005102,GO:0005112,GO:0005215,GO:0005488,GO:0005515,GO:0005575,GO:0005622,GO:0005623,GO:0005634,GO:0005635,GO:0005643,GO:0005654,GO:0005737,GO:0005829,GO:0006606,GO:0006607,GO:0006810,GO:0006886,GO:0006913,GO:0006950,GO:0006979,GO:0006996,GO:0006997,GO:0006999,GO:0007049,GO:0007127,GO:0007275,GO:0007276,GO:…
PLA2G4A	1.6797	0.00169674	0.0264571	GO:0000003,GO:0000302,GO:0001541,GO:0001542,GO:0001554,GO:0001676,GO:0001890,GO:0001893,GO:0001894,GO:0002237,GO:0002673,GO:0002675,GO:0003006,GO:0003674,GO:0003824,GO:0004620,GO:0004622,GO:0004623,GO:0005488,GO:0005509,GO:0005515,GO:0005543,GO:0005544,GO:0005575,GO:0005622,GO:0005623,GO:0005634,GO:0005737,GO:0005739,GO:0005740,GO:0005743,GO:0005783,GO:0005789,GO:0005794,GO:0005811,GO:0005829,GO:…
CZIB	-1.50511	0.00170507	0.0265345	-
NOD1	1.94061	0.00171045	0.026552	GO:0000165,GO:0000187,GO:0001816,GO:0001817,GO:0001819,GO:0001932,GO:0001934,GO:0002218,GO:0002221,GO:0002253,GO:0002376,GO:0002577,GO:0002579,GO:0002604,GO:0002606,GO:0002682,GO:0002684,GO:0002753,GO:0002757,GO:0002758,GO:0002764,GO:0002831,GO:0002833,GO:0003674,GO:0005488,GO:0005515,GO:0005539,GO:0005575,GO:0005622,GO:0005623,GO:0005737,GO:0005829,GO:0005886,GO:0006355,GO:0006464,GO:0006468,GO:…
TMSB15C	1.30025	0.00171292	0.026552	GO:0000981,GO:0003674,GO:0003700,GO:0006355,GO:0006357,GO:0008150,GO:0009889,GO:0010468,GO:0010556,GO:0019219,GO:0019222,GO:0030334,GO:0030335,GO:0031323,GO:0031326,GO:0032879,GO:0040012,GO:0040017,GO:0048518,GO:0048522,GO:0050789,GO:0050794,GO:0051171,GO:0051252,GO:0051270,GO:0051272,GO:0060255,GO:0065007,GO:0080090,GO:0140110,GO:1903506,GO:2000112,GO:2000145,GO:2000147,GO:2001141
FKBP11	-1.56985	0.00174862	0.0267377	GO:0000413,GO:0003674,GO:0003755,GO:0003824,GO:0005488,GO:0005527,GO:0005528,GO:0005575,GO:0005622,GO:0005623,GO:0005737,GO:0006457,GO:0006464,GO:0006807,GO:0008144,GO:0008150,GO:0008152,GO:0009987,GO:0016853,GO:0016859,GO:0018193,GO:0018208,GO:0019538,GO:0036211,GO:0043170,GO:0043412,GO:0044237,GO:0044238,GO:0044260,GO:0044267,GO:0044424,GO:0044464,GO:0061077,GO:0071704,GO:0097159,GO:0140096,GO:…
IP6K2	-1.20245	0.00173446	0.0267377	GO:0000827,GO:0000828,GO:0000829,GO:0001558,GO:0001650,GO:0002376,GO:0003674,GO:0003824,GO:0005575,GO:0005622,GO:0005623,GO:0005634,GO:0005654,GO:0005730,GO:0006066,GO:0006629,GO:0006644,GO:0006650,GO:0006793,GO:0006796,GO:0006810,GO:0006811,GO:0006817,GO:0006820,GO:0006950,GO:0006952,GO:0006955,GO:0007154,GO:0007165,GO:0007166,GO:0008150,GO:0008152,GO:0009987,GO:0010033,GO:0010941,GO:0010942,GO:…
ITGA8	1.84099	0.00174606	0.0267377	GO:0000003,GO:0000902,GO:0000904,GO:0001655,GO:0001656,GO:0001667,GO:0001704,GO:0001707,GO:0001708,GO:0001822,GO:0001894,GO:0002009,GO:0002064,GO:0002065,GO:0002066,GO:0002119,GO:0002164,GO:0002165,GO:0002376,GO:0002520,GO:0003006,GO:0003008,GO:0003674,GO:0004888,GO:0005488,GO:0005515,GO:0005575,GO:0005622,GO:0005623,GO:0005737,GO:0005783,GO:0005886,GO:0005887,GO:0005912,GO:0005924,GO:0005925,GO:…
NDUFA6	-1.33172	0.00174115	0.0267377	GO:0003674,GO:0003824,GO:0003954,GO:0005575,GO:0005622,GO:0005623,GO:0005737,GO:0005739,GO:0005740,GO:0005743,GO:0005746,GO:0005747,GO:0006091,GO:0006119,GO:0006120,GO:0006139,GO:0006163,GO:0006725,GO:0006753,GO:0006793,GO:0006796,GO:0006807,GO:0006950,GO:0006979,GO:0006996,GO:0007005,GO:0008137,GO:0008150,GO:0008152,GO:0009117,GO:0009123,GO:0009126,GO:0009141,GO:0009144,GO:0009150,GO:0009161,GO:…
RNASEH2A	-1.24646	0.00174376	0.0267377	GO:0003674,GO:0003824,GO:0004518,GO:0004519,GO:0004521,GO:0004523,GO:0004540,GO:0005575,GO:0005622,GO:0005623,GO:0005634,GO:0005654,GO:0005737,GO:0005829,GO:0006139,GO:0006259,GO:0006260,GO:0006261,GO:0006271,GO:0006273,GO:0006281,GO:0006298,GO:0006401,GO:0006725,GO:0006807,GO:0006950,GO:0006974,GO:0008150,GO:0008152,GO:0009056,GO:0009057,GO:0009058,GO:0009059,GO:0009987,GO:0016070,GO:0016787,GO:…
UBE2D1	-1.47785	0.00173747	0.0267377	GO:0000122,GO:0000151,GO:0000209,GO:0003674,GO:0003824,GO:0004842,GO:0005575,GO:0005622,GO:0005623,GO:0005634,GO:0005654,GO:0005737,GO:0005829,GO:0006355,GO:0006357,GO:0006464,GO:0006508,GO:0006511,GO:0006605,GO:0006625,GO:0006807,GO:0006810,GO:0006886,GO:0006996,GO:0007031,GO:0007154,GO:0007165,GO:0007166,GO:0007167,GO:0007178,GO:0008104,GO:0008150,GO:0008152,GO:0009056,GO:0009057,GO:0009719,GO:…
DMD	1.61341	0.00179509	0.0273951	GO:0000902,GO:0001101,GO:0001508,GO:0001885,GO:0001932,GO:0001933,GO:0001952,GO:0001954,GO:0002027,GO:0002028,GO:0002064,GO:0002162,GO:0003008,GO:0003012,GO:0003013,GO:0003015,GO:0003158,GO:0003674,GO:0003779,GO:0005102,GO:0005178,GO:0005198,GO:0005200,GO:0005488,GO:0005515,GO:0005521,GO:0005575,GO:0005622,GO:0005623,GO:0005634,GO:0005737,GO:0005739,GO:0005740,GO:0005741,GO:0005743,GO:0005794,GO:…
ERCC8	-1.85602	0.0018219	0.0277506	GO:0000109,GO:0000151,GO:0000209,GO:0003674,GO:0005488,GO:0005575,GO:0005622,GO:0005623,GO:0005634,GO:0005654,GO:0005737,GO:0006139,GO:0006259,GO:0006281,GO:0006282,GO:0006283,GO:0006289,GO:0006464,GO:0006508,GO:0006511,GO:0006725,GO:0006807,GO:0006950,GO:0006974,GO:0006979,GO:0008150,GO:0008152,GO:0009056,GO:0009057,GO:0009314,GO:0009411,GO:0009416,GO:0009628,GO:0009893,GO:0009987,GO:0010165,GO:…
NDUFB4	-1.04168	0.00183105	0.0278361	GO:0003674,GO:0003824,GO:0003954,GO:0005575,GO:0005622,GO:0005623,GO:0005634,GO:0005635,GO:0005737,GO:0005739,GO:0005740,GO:0005743,GO:0005746,GO:0005747,GO:0006091,GO:0006119,GO:0006120,GO:0006139,GO:0006163,GO:0006725,GO:0006753,GO:0006793,GO:0006796,GO:0006807,GO:0006950,GO:0006979,GO:0006996,GO:0007005,GO:0008137,GO:0008150,GO:0008152,GO:0009117,GO:0009123,GO:0009126,GO:0009141,GO:0009144,GO:…
TMEM212	3.33917	0.00183976	0.0279148	-
KHDC4	2.13255	0.0018486	0.0279952	GO:0000245,GO:0000375,GO:0000377,GO:0000398,GO:0003674,GO:0003676,GO:0003723,GO:0005488,GO:0005575,GO:0005622,GO:0005623,GO:0005634,GO:0005737,GO:0006139,GO:0006376,GO:0006396,GO:0006397,GO:0006725,GO:0006807,GO:0008150,GO:0008152,GO:0008380,GO:0009987,GO:0010467,GO:0016043,GO:0016070,GO:0016071,GO:0022607,GO:0022613,GO:0022618,GO:0034622,GO:0034641,GO:0043170,GO:0043226,GO:0043227,GO:0043229,GO:…
PSME2	1.99555	0.00188338	0.0284671	GO:0000502,GO:0002376,GO:0003674,GO:0005488,GO:0005515,GO:0005575,GO:0005622,GO:0005623,GO:0005634,GO:0005654,GO:0005737,GO:0005829,GO:0006464,GO:0006508,GO:0006807,GO:0007154,GO:0007165,GO:0007166,GO:0007346,GO:0008047,GO:0008150,GO:0008152,GO:0009893,GO:0009894,GO:0009987,GO:0010033,GO:0010564,GO:0010604,GO:0010950,GO:0010952,GO:0016504,GO:0016579,GO:0019221,GO:0019222,GO:0019538,GO:0019882,GO:…
CYCS_LOC118092242	1.65858	0.00189561	0.0285973	GO:0000003,GO:0003006,GO:0003674,GO:0003824,GO:0005488,GO:0005575,GO:0005622,GO:0005623,GO:0005737,GO:0005739,GO:0005740,GO:0005743,GO:0005758,GO:0005829,GO:0006091,GO:0006119,GO:0006122,GO:0006123,GO:0006139,GO:0006163,GO:0006725,GO:0006753,GO:0006793,GO:0006796,GO:0006807,GO:0006919,GO:0007275,GO:0007276,GO:0007281,GO:0007283,GO:0007286,GO:0007291,GO:0007349,GO:0008150,GO:0008152,GO:0009055,GO:…
CFAP126	3.22888	0.00191215	0.0287917	GO:0005575,GO:0005622,GO:0005623,GO:0005815,GO:0005856,GO:0005886,GO:0005929,GO:0006996,GO:0008150,GO:0009987,GO:0015630,GO:0016020,GO:0016043,GO:0016324,GO:0030030,GO:0036064,GO:0042995,GO:0043226,GO:0043228,GO:0043229,GO:0043232,GO:0044422,GO:0044424,GO:0044425,GO:0044430,GO:0044441,GO:0044446,GO:0044459,GO:0044463,GO:0044464,GO:0044782,GO:0045177,GO:0071840,GO:0071944,GO:0098590,GO:0120025,GO:…
SH3GLB1	-1.3501	0.00191834	0.0288299	GO:0000003,GO:0000421,GO:0001558,GO:0003674,GO:0003824,GO:0005488,GO:0005504,GO:0005515,GO:0005543,GO:0005575,GO:0005622,GO:0005623,GO:0005737,GO:0005739,GO:0005740,GO:0005768,GO:0005769,GO:0005773,GO:0005774,GO:0005776,GO:0005783,GO:0005829,GO:0006457,GO:0006458,GO:0006629,GO:0006644,GO:0006650,GO:0006654,GO:0006793,GO:0006796,GO:0006810,GO:0006839,GO:0006897,GO:0006898,GO:0006915,GO:0006950,GO:…
HBM_LOC118092498	1.5908	0.00196727	0.0295091	-
CIAO2B	-1.26415	0.00199385	0.029851	GO:0003674,GO:0005488,GO:0005515,GO:0005575,GO:0005622,GO:0005623,GO:0005634,GO:0005654,GO:0005737,GO:0005819,GO:0005829,GO:0005856,GO:0006790,GO:0007059,GO:0008150,GO:0008152,GO:0009987,GO:0015630,GO:0016043,GO:0016226,GO:0022607,GO:0031163,GO:0031974,GO:0031981,GO:0032991,GO:0043226,GO:0043227,GO:0043228,GO:0043229,GO:0043231,GO:0043232,GO:0043233,GO:0044085,GO:0044237,GO:0044422,GO:0044424,GO:…
LCLAT1	2.90152	0.00202958	0.0302057	GO:0002009,GO:0003674,GO:0003824,GO:0003841,GO:0005575,GO:0005622,GO:0005623,GO:0005737,GO:0005783,GO:0005789,GO:0005829,GO:0006629,GO:0006644,GO:0006650,GO:0006654,GO:0006793,GO:0006796,GO:0008150,GO:0008152,GO:0008374,GO:0008610,GO:0008654,GO:0009058,GO:0009653,GO:0009888,GO:0009987,GO:0012505,GO:0016020,GO:0016411,GO:0016740,GO:0016746,GO:0016747,GO:0019637,GO:0031984,GO:0032048,GO:0032502,GO:…
LENG8	2.29259	0.00202908	0.0302057	-
MCCC2	-1.43111	0.00203286	0.0302057	GO:0002169,GO:0003674,GO:0003824,GO:0004485,GO:0005575,GO:0005622,GO:0005623,GO:0005737,GO:0005739,GO:0005759,GO:0005829,GO:0006082,GO:0006139,GO:0006163,GO:0006520,GO:0006551,GO:0006552,GO:0006725,GO:0006732,GO:0006753,GO:0006766,GO:0006767,GO:0006768,GO:0006790,GO:0006793,GO:0006796,GO:0006807,GO:0007563,GO:0008150,GO:0008152,GO:0009056,GO:0009063,GO:0009081,GO:0009083,GO:0009117,GO:0009150,GO:…
UBAC2	-1.48274	0.00203267	0.0302057	GO:0003674,GO:0005488,GO:0005515,GO:0005575,GO:0005622,GO:0005623,GO:0005737,GO:0005783,GO:0008104,GO:0008150,GO:0009892,GO:0009894,GO:0009895,GO:0010605,GO:0012505,GO:0019222,GO:0030162,GO:0031323,GO:0031324,GO:0031329,GO:0031330,GO:0032182,GO:0032268,GO:0032269,GO:0032386,GO:0032387,GO:0032879,GO:0032880,GO:0033036,GO:0033157,GO:0033365,GO:0034613,GO:0042176,GO:0042177,GO:0043130,GO:0043226,GO:…
TTLL9	2.94318	0.00204063	0.0302642	-
IGFBP5	1.79186	0.00204475	0.0302684	-
TMEM165	-1.32804	0.00206534	0.030516	GO:0000139,GO:0000323,GO:0005575,GO:0005622,GO:0005623,GO:0005737,GO:0005764,GO:0005765,GO:0005768,GO:0005769,GO:0005770,GO:0005773,GO:0005774,GO:0005794,GO:0005802,GO:0006464,GO:0006486,GO:0006487,GO:0006807,GO:0006810,GO:0006811,GO:0006812,GO:0006816,GO:0006873,GO:0006874,GO:0006875,GO:0006885,GO:0006996,GO:0007033,GO:0007040,GO:0008150,GO:0008152,GO:0009058,GO:0009059,GO:0009100,GO:0009101,GO:…
PNRC1	-1.10933	0.00208111	0.0306915	GO:0000184,GO:0000932,GO:0000956,GO:0005575,GO:0005622,GO:0005623,GO:0005634,GO:0005737,GO:0006139,GO:0006401,GO:0006402,GO:0006725,GO:0006807,GO:0008150,GO:0008152,GO:0009056,GO:0009057,GO:0009892,GO:0009987,GO:0010468,GO:0010605,GO:0010629,GO:0016070,GO:0016071,GO:0019222,GO:0019439,GO:0031086,GO:0031087,GO:0032991,GO:0034641,GO:0034655,GO:0035770,GO:0036464,GO:0043170,GO:0043226,GO:0043227,GO:…
ARHGAP8	2.10148	0.00209715	0.0306996	GO:0001703,GO:0001932,GO:0001934,GO:0002009,GO:0002165,GO:0003674,GO:0005096,GO:0005488,GO:0005515,GO:0005575,GO:0005622,GO:0005623,GO:0005737,GO:0005768,GO:0005769,GO:0005829,GO:0006996,GO:0007010,GO:0007154,GO:0007165,GO:0007264,GO:0007265,GO:0007266,GO:0007275,GO:0007369,GO:0007370,GO:0007444,GO:0007478,GO:0007480,GO:0007552,GO:0007560,GO:0008047,GO:0008150,GO:0008582,GO:0009653,GO:0009790,GO:…
SNRNP25	-1.53729	0.00209192	0.0306996	GO:0000375,GO:0000377,GO:0000398,GO:0005575,GO:0005576,GO:0005622,GO:0005623,GO:0005634,GO:0005654,GO:0005681,GO:0005689,GO:0005737,GO:0005829,GO:0006139,GO:0006396,GO:0006397,GO:0006725,GO:0006807,GO:0008150,GO:0008152,GO:0008380,GO:0009987,GO:0010467,GO:0016070,GO:0016071,GO:0031974,GO:0031981,GO:0032991,GO:0034641,GO:0043170,GO:0043226,GO:0043227,GO:0043229,GO:0043231,GO:0043233,GO:0044237,GO:…
TINAGL1	1.89736	0.00209565	0.0306996	GO:0003674,GO:0005198,GO:0005201,GO:0005488,GO:0005515,GO:0005575,GO:0005576,GO:0005615,GO:0005622,GO:0005623,GO:0005737,GO:0006810,GO:0007155,GO:0008104,GO:0008150,GO:0009966,GO:0009967,GO:0010646,GO:0010647,GO:0016192,GO:0016197,GO:0017147,GO:0022610,GO:0023051,GO:0023056,GO:0030111,GO:0030177,GO:0030312,GO:0033036,GO:0035592,GO:0035593,GO:0042600,GO:0043236,GO:0044421,GO:0044424,GO:0044464,GO:…
TNS1	1.12987	0.002099	0.0306996	GO:0002009,GO:0002165,GO:0003674,GO:0003779,GO:0005488,GO:0005515,GO:0005575,GO:0005912,GO:0005924,GO:0005925,GO:0006996,GO:0007010,GO:0007016,GO:0007275,GO:0007444,GO:0007472,GO:0007475,GO:0007476,GO:0007552,GO:0007560,GO:0008092,GO:0008104,GO:0008150,GO:0008587,GO:0009653,GO:0009791,GO:0009886,GO:0009887,GO:0009888,GO:0009987,GO:0016043,GO:0030054,GO:0030055,GO:0032501,GO:0032502,GO:0032507,GO:…
CNIH4	-1.32342	0.00211603	0.0308604	GO:0001664,GO:0003674,GO:0005102,GO:0005126,GO:0005488,GO:0005515,GO:0005575,GO:0005622,GO:0005623,GO:0005737,GO:0005783,GO:0005793,GO:0006810,GO:0006888,GO:0008150,GO:0012505,GO:0016192,GO:0031730,GO:0042379,GO:0043226,GO:0043227,GO:0043229,GO:0043231,GO:0044424,GO:0044444,GO:0044464,GO:0046907,GO:0048020,GO:0048193,GO:0051179,GO:0051234,GO:0051641,GO:0051649
PIK3IP1	-1.60778	0.00212019	0.030864	GO:0003674,GO:0005488,GO:0005515,GO:0008150,GO:0009892,GO:0009966,GO:0009968,GO:0010563,GO:0010646,GO:0010648,GO:0014066,GO:0014067,GO:0019216,GO:0019220,GO:0019222,GO:0019899,GO:0019900,GO:0023051,GO:0023057,GO:0031323,GO:0031324,GO:0033673,GO:0036313,GO:0042325,GO:0042326,GO:0043086,GO:0043548,GO:0043549,GO:0043550,GO:0043551,GO:0043553,GO:0044092,GO:0045833,GO:0045936,GO:0048519,GO:0048523,GO:…
RSPH4A_LOC118083852	3.07153	0.00216026	0.0313894	GO:0000226,GO:0001534,GO:0001578,GO:0003341,GO:0003674,GO:0005488,GO:0005515,GO:0005575,GO:0005622,GO:0005623,GO:0005634,GO:0005654,GO:0005730,GO:0005737,GO:0005856,GO:0005875,GO:0005929,GO:0005930,GO:0006928,GO:0006996,GO:0007010,GO:0007017,GO:0007018,GO:0008017,GO:0008092,GO:0008150,GO:0009987,GO:0015630,GO:0015631,GO:0016043,GO:0022607,GO:0030030,GO:0030031,GO:0031514,GO:0031974,GO:0031981,GO:…
SLC29A1	2.17935	0.00217844	0.0315954	GO:0001666,GO:0001678,GO:0003008,GO:0003674,GO:0005215,GO:0005337,GO:0005575,GO:0005623,GO:0005886,GO:0005887,GO:0006139,GO:0006725,GO:0006807,GO:0006810,GO:0006950,GO:0007154,GO:0007165,GO:0007166,GO:0007267,GO:0007268,GO:0007275,GO:0007589,GO:0007595,GO:0008150,GO:0008152,GO:0009628,GO:0009743,GO:0009746,GO:0009749,GO:0009987,GO:0010033,GO:0015858,GO:0015862,GO:0015864,GO:0015931,GO:0015932,GO:…
CISD3	-1.48877	0.00218505	0.0316331	-
CCN2	1.84797	0.0021966	0.031742	GO:0001101,GO:0001501,GO:0001502,GO:0001503,GO:0001525,GO:0001568,GO:0001894,GO:0001932,GO:0001934,GO:0001944,GO:0001968,GO:0003674,GO:0005102,GO:0005178,GO:0005488,GO:0005515,GO:0005520,GO:0005539,GO:0005575,GO:0005576,GO:0005615,GO:0005622,GO:0005623,GO:0005737,GO:0005794,GO:0005801,GO:0005829,GO:0005886,GO:0005938,GO:0006139,GO:0006351,GO:0006352,GO:0006366,GO:0006367,GO:0006725,GO:0006807,GO:…
NDUFA2	-1.13024	0.00220557	0.0318134	GO:0003674,GO:0003824,GO:0003954,GO:0005575,GO:0005622,GO:0005623,GO:0005737,GO:0005739,GO:0005740,GO:0005743,GO:0005746,GO:0005747,GO:0006091,GO:0006119,GO:0006120,GO:0006139,GO:0006163,GO:0006725,GO:0006753,GO:0006793,GO:0006796,GO:0006807,GO:0006996,GO:0007005,GO:0008137,GO:0008150,GO:0008152,GO:0009117,GO:0009123,GO:0009126,GO:0009141,GO:0009144,GO:0009150,GO:0009161,GO:0009167,GO:0009199,GO:…
PTPA	2.73693	0.0022439	0.0323073	GO:0000159,GO:0000166,GO:0000413,GO:0003674,GO:0003755,GO:0003824,GO:0005102,GO:0005488,GO:0005515,GO:0005524,GO:0005575,GO:0005622,GO:0005623,GO:0005634,GO:0005654,GO:0005737,GO:0006464,GO:0006807,GO:0008047,GO:0008104,GO:0008144,GO:0008150,GO:0008152,GO:0008160,GO:0008287,GO:0009892,GO:0009893,GO:0009987,GO:0010453,GO:0010562,GO:0010563,GO:0010604,GO:0010605,GO:0010921,GO:0010922,GO:0010923,GO:…
GLRX3	-1.22592	0.00225319	0.0323147	GO:0002026,GO:0003674,GO:0005080,GO:0005488,GO:0005515,GO:0005575,GO:0005622,GO:0005623,GO:0005634,GO:0005737,GO:0006790,GO:0006807,GO:0008016,GO:0008150,GO:0008152,GO:0009987,GO:0010467,GO:0010611,GO:0010614,GO:0014741,GO:0014743,GO:0016043,GO:0016226,GO:0019538,GO:0019899,GO:0019900,GO:0019901,GO:0020027,GO:0022607,GO:0030016,GO:0030017,GO:0030018,GO:0030425,GO:0031163,GO:0031674,GO:0036477,GO:…
mig-6_LOC132592470	6.44983	0.0022492	0.0323147	GO:0000003,GO:0000902,GO:0002119,GO:0002164,GO:0005575,GO:0005576,GO:0005604,GO:0007275,GO:0008150,GO:0009653,GO:0009790,GO:0009791,GO:0009792,GO:0009987,GO:0016043,GO:0031012,GO:0032501,GO:0032502,GO:0032504,GO:0032989,GO:0044421,GO:0048598,GO:0048856,GO:0048869,GO:0062023,GO:0071840
SLC39A4	1.87728	0.0022567	0.0323147	GO:0000041,GO:0003674,GO:0005215,GO:0005385,GO:0005575,GO:0005622,GO:0005623,GO:0005737,GO:0005768,GO:0005886,GO:0005887,GO:0006810,GO:0006811,GO:0006812,GO:0006829,GO:0006873,GO:0006875,GO:0006882,GO:0006950,GO:0007154,GO:0007165,GO:0008150,GO:0008324,GO:0009267,GO:0009605,GO:0009987,GO:0009991,GO:0012505,GO:0015075,GO:0015318,GO:0016020,GO:0016021,GO:0016324,GO:0019725,GO:0022857,GO:0022890,GO:…
SFT2D1	-1.32728	0.00226089	0.032316	GO:0005575,GO:0006810,GO:0008150,GO:0016020,GO:0016192,GO:0051179,GO:0051234
IRF9	1.73712	0.0022832	0.0325708	GO:0000976,GO:0000977,GO:0000978,GO:0000981,GO:0000987,GO:0001012,GO:0001047,GO:0001067,GO:0001816,GO:0002376,GO:0003674,GO:0003676,GO:0003677,GO:0003690,GO:0003700,GO:0005488,GO:0005575,GO:0005622,GO:0005623,GO:0005634,GO:0005654,GO:0005737,GO:0005829,GO:0006139,GO:0006351,GO:0006355,GO:0006357,GO:0006366,GO:0006725,GO:0006807,GO:0006950,GO:0006952,GO:0006955,GO:0007154,GO:0007165,GO:0007166,GO:…
LOC118094963	-1.8062	0.00228697	0.0325708	-
LOC118088010	1.20766	0.00230049	0.0325894	-
MFHAS1	3.21815	0.00229266	0.0325894	GO:0000166,GO:0001775,GO:0001882,GO:0001883,GO:0001932,GO:0001934,GO:0002262,GO:0002274,GO:0002376,GO:0002520,GO:0002682,GO:0002683,GO:0002684,GO:0003674,GO:0005488,GO:0005515,GO:0005525,GO:0005575,GO:0005622,GO:0005623,GO:0005737,GO:0006950,GO:0006952,GO:0006954,GO:0006955,GO:0007154,GO:0007165,GO:0007275,GO:0008150,GO:0009892,GO:0009893,GO:0009966,GO:0009967,GO:0009968,GO:0009987,GO:0010562,GO:…
SPCS3	-1.27644	0.00230344	0.0325894	GO:0003674,GO:0003824,GO:0005575,GO:0005622,GO:0005623,GO:0005737,GO:0005783,GO:0005787,GO:0005789,GO:0006465,GO:0006508,GO:0006518,GO:0006605,GO:0006807,GO:0006810,GO:0006886,GO:0008104,GO:0008150,GO:0008152,GO:0008233,GO:0009987,GO:0010467,GO:0012505,GO:0015031,GO:0015833,GO:0016020,GO:0016485,GO:0016787,GO:0019538,GO:0030154,GO:0031984,GO:0032502,GO:0032991,GO:0033036,GO:0033365,GO:0034613,GO:…
LOC132591526	1.97071	0.00232026	0.0327492	-
RETN_LOC118079963	-1.77464	0.00233266	0.0328321	GO:0000323,GO:0001775,GO:0002252,GO:0002263,GO:0002274,GO:0002275,GO:0002283,GO:0002366,GO:0002376,GO:0002443,GO:0002444,GO:0002446,GO:0003674,GO:0005102,GO:0005179,GO:0005488,GO:0005515,GO:0005575,GO:0005576,GO:0005615,GO:0005622,GO:0005623,GO:0005634,GO:0005737,GO:0005764,GO:0005766,GO:0005773,GO:0005775,GO:0006810,GO:0006887,GO:0006955,GO:0008150,GO:0008284,GO:0009719,GO:0009725,GO:0009893,GO:…
SERPINH1	2.79871	0.00233445	0.0328321	GO:0001501,GO:0002062,GO:0002063,GO:0003413,GO:0003433,GO:0003674,GO:0004857,GO:0004866,GO:0004867,GO:0005488,GO:0005515,GO:0005518,GO:0005575,GO:0005622,GO:0005623,GO:0005737,GO:0005783,GO:0005788,GO:0005793,GO:0006807,GO:0006950,GO:0006986,GO:0007275,GO:0008150,GO:0008152,GO:0009058,GO:0009653,GO:0009887,GO:0009888,GO:0009892,GO:0009987,GO:0010033,GO:0010466,GO:0010467,GO:0010605,GO:0010951,GO:…
RP1	1.65966	0.00236864	0.0332537	-
TREM2_LOC118088830	-1.70104	0.00238657	0.0334459	GO:0001530,GO:0001932,GO:0001934,GO:0001959,GO:0001961,GO:0002237,GO:0002376,GO:0002520,GO:0002521,GO:0002573,GO:0002577,GO:0002579,GO:0002580,GO:0002582,GO:0002583,GO:0002585,GO:0002586,GO:0002588,GO:0002682,GO:0002684,GO:0003674,GO:0004888,GO:0005488,GO:0005515,GO:0005539,GO:0005543,GO:0005575,GO:0005623,GO:0005886,GO:0006810,GO:0006897,GO:0006909,GO:0006911,GO:0006950,GO:0006952,GO:0006955,GO:…
CCT6A	-1.05732	0.00240116	0.0335818	GO:0000003,GO:0000226,GO:0001669,GO:0002199,GO:0003674,GO:0005215,GO:0005488,GO:0005515,GO:0005575,GO:0005622,GO:0005623,GO:0005737,GO:0005829,GO:0005832,GO:0005856,GO:0005874,GO:0006457,GO:0006458,GO:0006810,GO:0006996,GO:0007010,GO:0007017,GO:0007049,GO:0007098,GO:0007099,GO:0007276,GO:0007283,GO:0007338,GO:0007339,GO:0008037,GO:0008104,GO:0008150,GO:0008565,GO:0009566,GO:0009889,GO:0009891,GO:…
PPIC	1.99391	0.00240478	0.0335818	GO:0000413,GO:0003674,GO:0003755,GO:0003824,GO:0005488,GO:0006464,GO:0006807,GO:0008144,GO:0008150,GO:0008152,GO:0009987,GO:0016018,GO:0016853,GO:0016859,GO:0018193,GO:0018208,GO:0019538,GO:0033218,GO:0036211,GO:0042277,GO:0043170,GO:0043412,GO:0044237,GO:0044238,GO:0044260,GO:0044267,GO:0071704,GO:0140096,GO:1901564
CXCR4	-2.44651	0.00247281	0.0343901	GO:0000003,GO:0000187,GO:0000323,GO:0000902,GO:0000904,GO:0001525,GO:0001558,GO:0001568,GO:0001569,GO:0001637,GO:0001653,GO:0001666,GO:0001667,GO:0001704,GO:0001707,GO:0001763,GO:0001764,GO:0001775,GO:0001932,GO:0001934,GO:0001944,GO:0002009,GO:0002064,GO:0002376,GO:0002407,GO:0002520,GO:0003006,GO:0003008,GO:0003012,GO:0003013,GO:0003015,GO:0003158,GO:0003159,GO:0003205,GO:0003231,GO:0003279,GO:…
MED25	2.92634	0.00247147	0.0343901	GO:0000122,GO:0002682,GO:0002697,GO:0002700,GO:0002759,GO:0002784,GO:0002805,GO:0002831,GO:0002920,GO:0003674,GO:0003712,GO:0005102,GO:0005488,GO:0005515,GO:0005575,GO:0005622,GO:0005623,GO:0005634,GO:0005654,GO:0005667,GO:0006139,GO:0006351,GO:0006352,GO:0006355,GO:0006357,GO:0006366,GO:0006367,GO:0006725,GO:0006807,GO:0007275,GO:0007399,GO:0008134,GO:0008150,GO:0008152,GO:0008285,GO:0009058,GO:…
TBATA	3.24923	0.00247574	0.0343901	-
NIFK	-1.49026	0.00248745	0.034492	GO:0000228,GO:0000793,GO:0000794,GO:0003674,GO:0003676,GO:0003723,GO:0003729,GO:0005488,GO:0005575,GO:0005622,GO:0005623,GO:0005634,GO:0005654,GO:0005694,GO:0005730,GO:0005737,GO:0006139,GO:0006351,GO:0006725,GO:0006807,GO:0008150,GO:0008152,GO:0009058,GO:0009059,GO:0009303,GO:0009987,GO:0010467,GO:0016043,GO:0016070,GO:0016072,GO:0018130,GO:0019438,GO:0022607,GO:0031974,GO:0031981,GO:0032774,GO:…
SLC25A11	1.51216	0.00252234	0.0348984	GO:0003674,GO:0005215,GO:0005310,GO:0005342,GO:0005575,GO:0005622,GO:0005623,GO:0005737,GO:0005739,GO:0005740,GO:0005743,GO:0005886,GO:0005887,GO:0005975,GO:0005996,GO:0006006,GO:0006094,GO:0006810,GO:0006811,GO:0006820,GO:0006835,GO:0006839,GO:0008150,GO:0008152,GO:0008509,GO:0008514,GO:0009058,GO:0015075,GO:0015140,GO:0015291,GO:0015297,GO:0015301,GO:0015318,GO:0015367,GO:0015556,GO:0015711,GO:…
ATP5PF	-1.09664	0.00254203	0.035064	GO:0000275,GO:0000276,GO:0003674,GO:0005215,GO:0005575,GO:0005622,GO:0005623,GO:0005737,GO:0005739,GO:0005740,GO:0005743,GO:0005753,GO:0005756,GO:0006091,GO:0006119,GO:0006139,GO:0006163,GO:0006164,GO:0006725,GO:0006753,GO:0006754,GO:0006793,GO:0006796,GO:0006807,GO:0006810,GO:0006811,GO:0006812,GO:0006839,GO:0006996,GO:0007005,GO:0007006,GO:0007007,GO:0008150,GO:0008152,GO:0009058,GO:0009117,GO:…
SLC26A4	1.96548	0.00256129	0.035268	GO:0003008,GO:0003674,GO:0005215,GO:0005216,GO:0005253,GO:0005254,GO:0005310,GO:0005342,GO:0005452,GO:0005575,GO:0005576,GO:0005615,GO:0005623,GO:0005886,GO:0005887,GO:0005903,GO:0006810,GO:0006811,GO:0006812,GO:0006816,GO:0006820,GO:0006821,GO:0006835,GO:0006855,GO:0006873,GO:0006885,GO:0007275,GO:0007600,GO:0007605,GO:0008028,GO:0008150,GO:0008272,GO:0008324,GO:0008509,GO:0008514,GO:0009653,GO:…
CEBPD	-1.90648	0.00257358	0.035314	GO:0000976,GO:0000977,GO:0000978,GO:0000981,GO:0000982,GO:0000987,GO:0001012,GO:0001067,GO:0001077,GO:0001228,GO:0003674,GO:0003676,GO:0003677,GO:0003690,GO:0003700,GO:0005488,GO:0005575,GO:0005622,GO:0005623,GO:0005634,GO:0005654,GO:0006139,GO:0006351,GO:0006355,GO:0006357,GO:0006366,GO:0006725,GO:0006807,GO:0007154,GO:0007165,GO:0007166,GO:0008150,GO:0008152,GO:0009058,GO:0009059,GO:0009889,GO:…
GET3	1.74003	0.002572	0.035314	GO:0002791,GO:0002793,GO:0003674,GO:0003824,GO:0005215,GO:0005488,GO:0005515,GO:0005575,GO:0005622,GO:0005623,GO:0005634,GO:0005730,GO:0005737,GO:0005783,GO:0005789,GO:0006810,GO:0006811,GO:0006820,GO:0006950,GO:0006986,GO:0006996,GO:0007029,GO:0007154,GO:0007165,GO:0007275,GO:0007399,GO:0007416,GO:0008104,GO:0008150,GO:0008509,GO:0009636,GO:0009987,GO:0010033,GO:0010256,GO:0010646,GO:0010647,GO:…
AK9	2.19724	0.00258638	0.0354281	GO:0003674,GO:0003824,GO:0004550,GO:0005575,GO:0005622,GO:0005623,GO:0005634,GO:0005635,GO:0005654,GO:0005737,GO:0005829,GO:0006091,GO:0006139,GO:0006163,GO:0006164,GO:0006165,GO:0006174,GO:0006186,GO:0006725,GO:0006753,GO:0006754,GO:0006756,GO:0006757,GO:0006793,GO:0006796,GO:0006807,GO:0008150,GO:0008152,GO:0009058,GO:0009117,GO:0009123,GO:0009124,GO:0009126,GO:0009127,GO:0009132,GO:0009135,GO:…
CFL1	1.07568	0.00259327	0.0354608	GO:0000278,GO:0000281,GO:0000302,GO:0000910,GO:0001101,GO:0001558,GO:0001667,GO:0001755,GO:0001838,GO:0001841,GO:0001842,GO:0001952,GO:0001954,GO:0002009,GO:0003674,GO:0003779,GO:0005102,GO:0005488,GO:0005515,GO:0005543,GO:0005575,GO:0005576,GO:0005622,GO:0005623,GO:0005634,GO:0005737,GO:0005739,GO:0005740,GO:0005829,GO:0005856,GO:0005886,GO:0005911,GO:0005938,GO:0006464,GO:0006468,GO:0006606,GO:…
GRHL2	1.71509	0.00259921	0.0354805	GO:0000003,GO:0000902,GO:0000904,GO:0000981,GO:0001067,GO:0001161,GO:0001228,GO:0001501,GO:0001654,GO:0001701,GO:0001709,GO:0001736,GO:0001738,GO:0001745,GO:0001751,GO:0001752,GO:0001754,GO:0001763,GO:0001838,GO:0001841,GO:0001843,GO:0001890,GO:0001892,GO:0002009,GO:0002064,GO:0003006,GO:0003007,GO:0003205,GO:0003206,GO:0003208,GO:0003231,GO:0003382,GO:0003674,GO:0003676,GO:0003677,GO:0003682,GO:…
RAB8A	1.4824	0.00262732	0.0357407	GO:0000139,GO:0000166,GO:0000902,GO:0000904,GO:0001882,GO:0001883,GO:0002790,GO:0003674,GO:0003824,GO:0003924,GO:0005488,GO:0005515,GO:0005525,GO:0005575,GO:0005622,GO:0005623,GO:0005737,GO:0005768,GO:0005794,GO:0005798,GO:0005802,GO:0005813,GO:0005815,GO:0005829,GO:0005856,GO:0005886,GO:0005929,GO:0006464,GO:0006807,GO:0006810,GO:0006886,GO:0006887,GO:0006904,GO:0006906,GO:0006996,GO:0007154,GO:…
GLB1L2	2.98873	0.00264107	0.0358655	GO:0003674,GO:0003824,GO:0004553,GO:0004565,GO:0005575,GO:0005622,GO:0005623,GO:0005737,GO:0005773,GO:0015925,GO:0016787,GO:0016798,GO:0043226,GO:0043227,GO:0043229,GO:0043231,GO:0044424,GO:0044444,GO:0044464
UBL7	1.69723	0.00264559	0.0358655	-
IVNS1ABP	1.38519	0.00267946	0.0362623	GO:0005575,GO:0005622,GO:0005623,GO:0005634,GO:0005667,GO:0005681,GO:0005737,GO:0005829,GO:0005856,GO:0006139,GO:0006351,GO:0006383,GO:0006396,GO:0006725,GO:0006807,GO:0008150,GO:0008152,GO:0008380,GO:0009058,GO:0009059,GO:0009605,GO:0009607,GO:0009615,GO:0009892,GO:0009966,GO:0009968,GO:0009987,GO:0010467,GO:0010605,GO:0010646,GO:0010648,GO:0010941,GO:0016070,GO:0018130,GO:0019222,GO:0019438,GO:…
DGCR6	-1.95732	0.00272967	0.0368786	GO:0005575,GO:0005576,GO:0007155,GO:0007275,GO:0008150,GO:0009653,GO:0009887,GO:0022610,GO:0031012,GO:0032501,GO:0032502,GO:0044421,GO:0048513,GO:0048731,GO:0048856
CRB3	1.62944	0.002745	0.0370224	GO:0001738,GO:0002009,GO:0005575,GO:0005623,GO:0005886,GO:0007163,GO:0008150,GO:0009653,GO:0009888,GO:0009987,GO:0016020,GO:0016043,GO:0016324,GO:0030010,GO:0030154,GO:0030855,GO:0030859,GO:0032502,GO:0032991,GO:0034330,GO:0035088,GO:0035089,GO:0044425,GO:0044459,GO:0044464,GO:0045177,GO:0045197,GO:0045198,GO:0045216,GO:0048729,GO:0048856,GO:0048869,GO:0060429,GO:0061162,GO:0061245,GO:0061339,GO:…
PLEKHG4	3.75427	0.00276659	0.0372498	GO:0000902,GO:0002009,GO:0002165,GO:0003674,GO:0005085,GO:0005088,GO:0005089,GO:0005488,GO:0005515,GO:0007275,GO:0007399,GO:0007444,GO:0007478,GO:0007480,GO:0007552,GO:0007560,GO:0008150,GO:0009653,GO:0009791,GO:0009886,GO:0009887,GO:0009888,GO:0009966,GO:0009967,GO:0009987,GO:0010646,GO:0010647,GO:0016043,GO:0017016,GO:0017048,GO:0019899,GO:0022008,GO:0023051,GO:0023056,GO:0030030,GO:0030154,GO:…
SPA17	1.4804	0.00279409	0.037556	GO:0000003,GO:0003341,GO:0003351,GO:0003674,GO:0005488,GO:0005539,GO:0005575,GO:0005622,GO:0005623,GO:0005737,GO:0005886,GO:0005929,GO:0006928,GO:0007017,GO:0007018,GO:0007276,GO:0007283,GO:0007338,GO:0007339,GO:0008037,GO:0008150,GO:0008201,GO:0009566,GO:0009897,GO:0009986,GO:0009987,GO:0009988,GO:0016020,GO:0019953,GO:0022414,GO:0031514,GO:0032501,GO:0032504,GO:0035036,GO:0035686,GO:0036126,GO:…
CHP2_LOC118085865	1.56683	0.00282914	0.0378979	GO:0003674,GO:0005488,GO:0005509,GO:0005575,GO:0005622,GO:0005623,GO:0005634,GO:0005737,GO:0005886,GO:0006355,GO:0006357,GO:0008150,GO:0008284,GO:0009889,GO:0009891,GO:0009893,GO:0009966,GO:0009967,GO:0009987,GO:0010035,GO:0010038,GO:0010468,GO:0010556,GO:0010557,GO:0010562,GO:0010604,GO:0010628,GO:0010646,GO:0010647,GO:0010921,GO:0010922,GO:0016020,GO:0019219,GO:0019220,GO:0019222,GO:0023051,GO:…
PXMP2	-1.60834	0.00282611	0.0378979	GO:0003674,GO:0005215,GO:0005575,GO:0005622,GO:0005623,GO:0005737,GO:0005777,GO:0005778,GO:0005779,GO:0006810,GO:0006811,GO:0006820,GO:0008150,GO:0015267,GO:0015711,GO:0015849,GO:0016020,GO:0016021,GO:0022803,GO:0022857,GO:0031090,GO:0031224,GO:0031231,GO:0031300,GO:0031301,GO:0031903,GO:0032991,GO:0042579,GO:0043226,GO:0043227,GO:0043229,GO:0043231,GO:0044422,GO:0044424,GO:0044425,GO:0044438,GO:…
CALM1	1.35999	0.00286885	0.0383493	GO:0000086,GO:0000165,GO:0000278,GO:0000922,GO:0001505,GO:0001664,GO:0001932,GO:0001933,GO:0001934,GO:0001975,GO:0002027,GO:0002576,GO:0002682,GO:0002764,GO:0002768,GO:0003008,GO:0003012,GO:0003674,GO:0003824,GO:0005085,GO:0005088,GO:0005102,GO:0005215,GO:0005216,GO:0005246,GO:0005488,GO:0005509,GO:0005513,GO:0005515,GO:0005575,GO:0005576,GO:0005622,GO:0005623,GO:0005634,GO:0005654,GO:0005737,GO:…
LOC118085572	-1.38319	0.00287255	0.0383493	-
ADAM22	3.48098	0.002917	0.038877	GO:0003674,GO:0003824,GO:0005575,GO:0006508,GO:0006509,GO:0006807,GO:0007155,GO:0008150,GO:0008152,GO:0008233,GO:0008237,GO:0009987,GO:0016020,GO:0016021,GO:0016043,GO:0016787,GO:0019538,GO:0022610,GO:0031224,GO:0033619,GO:0043170,GO:0044238,GO:0044425,GO:0045026,GO:0061024,GO:0061025,GO:0070011,GO:0071704,GO:0071840,GO:0098609,GO:0140096,GO:1901564
SPP1	1.19342	0.00294469	0.0391797	GO:0000003,GO:0001503,GO:0001558,GO:0001649,GO:0001890,GO:0001893,GO:0002376,GO:0003006,GO:0003674,GO:0005102,GO:0005125,GO:0005488,GO:0005515,GO:0005539,GO:0005575,GO:0005576,GO:0005615,GO:0005622,GO:0005623,GO:0005737,GO:0005783,GO:0005788,GO:0005794,GO:0006355,GO:0006464,GO:0006629,GO:0006706,GO:0006710,GO:0006807,GO:0006928,GO:0006935,GO:0006950,GO:0006952,GO:0006954,GO:0007155,GO:0007275,GO:…
ARHGEF16	1.59378	0.00297257	0.0394841	GO:0001505,GO:0002009,GO:0002165,GO:0002252,GO:0002376,GO:0003674,GO:0005085,GO:0005088,GO:0005089,GO:0005102,GO:0005488,GO:0005515,GO:0005575,GO:0005622,GO:0005623,GO:0005737,GO:0005829,GO:0006582,GO:0006725,GO:0006928,GO:0006935,GO:0006950,GO:0006952,GO:0006955,GO:0007154,GO:0007165,GO:0007186,GO:0007275,GO:0007444,GO:0007478,GO:0007480,GO:0007552,GO:0007560,GO:0008150,GO:0008152,GO:0009605,GO:…
ACOT7	2.61916	0.00300257	0.0397488	GO:0000062,GO:0000166,GO:0001676,GO:0003674,GO:0003824,GO:0005488,GO:0005515,GO:0005575,GO:0005622,GO:0005623,GO:0005634,GO:0005654,GO:0005737,GO:0005739,GO:0005829,GO:0006082,GO:0006139,GO:0006163,GO:0006164,GO:0006195,GO:0006629,GO:0006631,GO:0006633,GO:0006637,GO:0006725,GO:0006732,GO:0006753,GO:0006790,GO:0006793,GO:0006796,GO:0006807,GO:0008150,GO:0008152,GO:0008610,GO:0009056,GO:0009058,GO:…
ATG4B	3.07438	0.00303961	0.0401483	GO:0000045,GO:0000422,GO:0003674,GO:0003824,GO:0004175,GO:0004197,GO:0005575,GO:0005622,GO:0005623,GO:0005737,GO:0005829,GO:0006464,GO:0006497,GO:0006501,GO:0006508,GO:0006605,GO:0006612,GO:0006807,GO:0006810,GO:0006886,GO:0006914,GO:0006950,GO:0006996,GO:0007005,GO:0007033,GO:0007154,GO:0008104,GO:0008150,GO:0008152,GO:0008233,GO:0008234,GO:0009056,GO:0009058,GO:0009059,GO:0009267,GO:0009605,GO:…
PTCD3	-1.43359	0.00304292	0.0401483	GO:0003674,GO:0003676,GO:0003723,GO:0005488,GO:0005575,GO:0005622,GO:0005623,GO:0005634,GO:0005654,GO:0005737,GO:0005739,GO:0005740,GO:0005743,GO:0005829,GO:0005886,GO:0006412,GO:0006414,GO:0006415,GO:0006518,GO:0006807,GO:0008150,GO:0008152,GO:0009058,GO:0009059,GO:0009987,GO:0010467,GO:0016020,GO:0016043,GO:0019538,GO:0019843,GO:0019866,GO:0022411,GO:0031090,GO:0031966,GO:0031967,GO:0031974,GO:…
CA9	2.86211	0.00304976	0.0401713	GO:0001666,GO:0002009,GO:0003674,GO:0003824,GO:0004089,GO:0005575,GO:0005623,GO:0005886,GO:0006355,GO:0006357,GO:0006810,GO:0006811,GO:0006820,GO:0006950,GO:0008150,GO:0009628,GO:0009653,GO:0009888,GO:0009889,GO:0009987,GO:0010468,GO:0010556,GO:0015701,GO:0015711,GO:0016020,GO:0016021,GO:0016323,GO:0016829,GO:0016835,GO:0016836,GO:0019219,GO:0019222,GO:0031224,GO:0031323,GO:0031326,GO:0032502,GO:…
RPL3	-1.1169	0.00306573	0.0402363	GO:0000027,GO:0000184,GO:0000956,GO:0003674,GO:0003676,GO:0003723,GO:0003735,GO:0005198,GO:0005488,GO:0005575,GO:0005622,GO:0005623,GO:0005634,GO:0005730,GO:0005737,GO:0005829,GO:0005840,GO:0006139,GO:0006401,GO:0006402,GO:0006412,GO:0006413,GO:0006518,GO:0006605,GO:0006612,GO:0006613,GO:0006614,GO:0006725,GO:0006807,GO:0006810,GO:0006886,GO:0006996,GO:0008097,GO:0008104,GO:0008150,GO:0008152,GO:…
TGFBR3	1.64661	0.00306999	0.0402363	GO:0001101,GO:0001503,GO:0001568,GO:0001570,GO:0001649,GO:0001666,GO:0001701,GO:0001824,GO:0001837,GO:0001889,GO:0001944,GO:0001974,GO:0002262,GO:0002376,GO:0002520,GO:0003007,GO:0003008,GO:0003013,GO:0003018,GO:0003150,GO:0003151,GO:0003205,GO:0003206,GO:0003208,GO:0003223,GO:0003229,GO:0003231,GO:0003279,GO:0003281,GO:0003347,GO:0003674,GO:0003824,GO:0004672,GO:0004674,GO:0004675,GO:0004888,GO:…
TMEM61	1.98513	0.00306168	0.0402363	-
AKAP13	1.31185	0.00308455	0.0403254	GO:0001501,GO:0001932,GO:0001934,GO:0003008,GO:0003013,GO:0003015,GO:0003674,GO:0005078,GO:0005085,GO:0005088,GO:0005089,GO:0005198,GO:0005488,GO:0005515,GO:0005575,GO:0005622,GO:0005623,GO:0005737,GO:0005829,GO:0005938,GO:0006810,GO:0006913,GO:0007154,GO:0007165,GO:0007186,GO:0007187,GO:0007188,GO:0007189,GO:0007275,GO:0007507,GO:0008104,GO:0008150,GO:0009888,GO:0009893,GO:0009966,GO:0009967,GO:…
DNAH11	1.95893	0.00308701	0.0403254	GO:0003352,GO:0003356,GO:0003674,GO:0003774,GO:0003777,GO:0003824,GO:0005488,GO:0005515,GO:0005575,GO:0005622,GO:0005623,GO:0005737,GO:0005856,GO:0005875,GO:0005929,GO:0005930,GO:0006928,GO:0007275,GO:0007368,GO:0007389,GO:0008150,GO:0008569,GO:0009799,GO:0009855,GO:0009987,GO:0015630,GO:0016462,GO:0016787,GO:0016817,GO:0016818,GO:0016887,GO:0017111,GO:0030286,GO:0030317,GO:0031514,GO:0032501,GO:…
ECM1_LOC118076126	-1.4269	0.00309794	0.0404012	GO:0001936,GO:0001938,GO:0001959,GO:0001960,GO:0002020,GO:0002576,GO:0002682,GO:0002685,GO:0002828,GO:0003674,GO:0005102,GO:0005126,GO:0005134,GO:0005488,GO:0005515,GO:0005575,GO:0005576,GO:0005615,GO:0005622,GO:0005623,GO:0005737,GO:0006355,GO:0006357,GO:0006810,GO:0006887,GO:0006950,GO:0006952,GO:0006954,GO:0008022,GO:0008150,GO:0008284,GO:0009889,GO:0009892,GO:0009966,GO:0009968,GO:0009987,GO:…
CPED1	2.01676	0.00311639	0.0405748	GO:0005575,GO:0005622,GO:0005623,GO:0005737,GO:0005783,GO:0012505,GO:0043226,GO:0043227,GO:0043229,GO:0043231,GO:0044424,GO:0044444,GO:0044464
TOB2	-1.37627	0.00319655	0.0415499	GO:0000003,GO:0001708,GO:0002682,GO:0002683,GO:0002761,GO:0002762,GO:0003006,GO:0003674,GO:0003712,GO:0003714,GO:0005102,GO:0005488,GO:0005515,GO:0005575,GO:0005622,GO:0005623,GO:0005634,GO:0005737,GO:0005829,GO:0007275,GO:0007276,GO:0007283,GO:0007292,GO:0007530,GO:0008134,GO:0008150,GO:0008285,GO:0009889,GO:0009890,GO:0009892,GO:0009987,GO:0010468,GO:0010556,GO:0010558,GO:0010605,GO:0010720,GO:…
ATP6V1F	1.15105	0.00321374	0.0417046	GO:0000041,GO:0000221,GO:0003674,GO:0003824,GO:0005215,GO:0005575,GO:0005622,GO:0005623,GO:0005737,GO:0005773,GO:0005774,GO:0005829,GO:0005886,GO:0006810,GO:0006811,GO:0006812,GO:0006826,GO:0007154,GO:0007165,GO:0007166,GO:0007167,GO:0007169,GO:0008104,GO:0008150,GO:0008286,GO:0008324,GO:0009719,GO:0009725,GO:0009987,GO:0010033,GO:0010243,GO:0015031,GO:0015075,GO:0015077,GO:0015078,GO:0015318,GO:…
G3BP1	1.59171	0.00322144	0.0417243	GO:0000003,GO:0000375,GO:0000377,GO:0000398,GO:0001654,GO:0001736,GO:0001738,GO:0001745,GO:0001751,GO:0001752,GO:0001754,GO:0002009,GO:0002064,GO:0002065,GO:0002066,GO:0003002,GO:0003006,GO:0003674,GO:0003676,GO:0003678,GO:0003723,GO:0003724,GO:0003729,GO:0003824,GO:0004003,GO:0004004,GO:0004386,GO:0005488,GO:0005515,GO:0005575,GO:0005622,GO:0005623,GO:0005634,GO:0005737,GO:0005829,GO:0006139,GO:…
SREK1IP1	-1.65566	0.00322584	0.0417243	GO:0003674,GO:0005488,GO:0005515,GO:0042802
GEMIN7	-1.36149	0.00325037	0.0419043	-
Rab11_LOC118075853	2.73788	0.00324723	0.0419043	GO:0000003,GO:0000166,GO:0000226,GO:0000280,GO:0000902,GO:0000910,GO:0000916,GO:0001654,GO:0001667,GO:0001700,GO:0001709,GO:0001745,GO:0001751,GO:0001754,GO:0001775,GO:0001882,GO:0001883,GO:0002009,GO:0002064,GO:0002065,GO:0002066,GO:0002376,GO:0003002,GO:0003006,GO:0003674,GO:0003824,GO:0003924,GO:0005488,GO:0005515,GO:0005525,GO:0005575,GO:0005622,GO:0005623,GO:0005634,GO:0005635,GO:0005737,GO:…
AVPR2	3.75714	0.00326195	0.041985	GO:0001653,GO:0001816,GO:0001990,GO:0001992,GO:0003008,GO:0003013,GO:0003014,GO:0003018,GO:0003044,GO:0003073,GO:0003084,GO:0003091,GO:0003674,GO:0004888,GO:0004930,GO:0005000,GO:0005488,GO:0005575,GO:0005622,GO:0005623,GO:0005737,GO:0005768,GO:0005783,GO:0005794,GO:0005886,GO:0005887,GO:0007154,GO:0007165,GO:0007186,GO:0007187,GO:0007188,GO:0007190,GO:0007249,GO:0007275,GO:0007399,GO:0007417,GO:…
EEF2_LOC118077085	-1.40685	0.00327907	0.0421366	GO:0000302,GO:0001101,GO:0001775,GO:0002039,GO:0002244,GO:0002252,GO:0002263,GO:0002274,GO:0002275,GO:0002283,GO:0002366,GO:0002376,GO:0002443,GO:0002444,GO:0002446,GO:0002520,GO:0002931,GO:0003008,GO:0003009,GO:0003012,GO:0003674,GO:0003676,GO:0003723,GO:0003746,GO:0003779,GO:0003824,GO:0003924,GO:0005488,GO:0005515,GO:0005575,GO:0005576,GO:0005622,GO:0005623,GO:0005737,GO:0005829,GO:0005840,GO:…
PSMD9	-1.05101	0.00328714	0.0421717	GO:0000502,GO:0002791,GO:0002792,GO:0002793,GO:0003674,GO:0003712,GO:0003713,GO:0005488,GO:0005515,GO:0005575,GO:0005622,GO:0005623,GO:0005634,GO:0005654,GO:0005737,GO:0005829,GO:0005838,GO:0006355,GO:0006357,GO:0006464,GO:0006508,GO:0006511,GO:0006807,GO:0006915,GO:0008022,GO:0008134,GO:0008150,GO:0008152,GO:0008219,GO:0008540,GO:0009056,GO:0009057,GO:0009889,GO:0009891,GO:0009893,GO:0009987,GO:…
FBN1	3.00306	0.00330075	0.0422774	GO:0001501,GO:0001527,GO:0001654,GO:0001655,GO:0001656,GO:0001822,GO:0001932,GO:0001934,GO:0002682,GO:0002683,GO:0002761,GO:0002762,GO:0003674,GO:0005102,GO:0005178,GO:0005179,GO:0005198,GO:0005201,GO:0005488,GO:0005509,GO:0005515,GO:0005539,GO:0005575,GO:0005576,GO:0005604,GO:0005615,GO:0005622,GO:0005623,GO:0005737,GO:0005783,GO:0005788,GO:0005975,GO:0005996,GO:0006006,GO:0006355,GO:0006357,GO:…
PTN	2.88137	0.00333723	0.0426754	GO:0000003,GO:0001101,GO:0001501,GO:0001503,GO:0001654,GO:0001666,GO:0001754,GO:0001756,GO:0001889,GO:0003002,GO:0003008,GO:0003158,GO:0003407,GO:0003674,GO:0004857,GO:0004864,GO:0005102,GO:0005488,GO:0005515,GO:0005539,GO:0005575,GO:0005576,GO:0005604,GO:0005615,GO:0005622,GO:0005623,GO:0005737,GO:0005783,GO:0006950,GO:0007154,GO:0007165,GO:0007166,GO:0007167,GO:0007185,GO:0007275,GO:0007389,GO:…
MED1	2.67958	0.00338686	0.04324	GO:0000003,GO:0000122,GO:0000151,GO:0000165,GO:0000785,GO:0000902,GO:0000976,GO:0000977,GO:0000978,GO:0000979,GO:0000981,GO:0000987,GO:0001012,GO:0001046,GO:0001047,GO:0001067,GO:0001501,GO:0001525,GO:0001568,GO:0001654,GO:0001701,GO:0001763,GO:0001889,GO:0001890,GO:0001892,GO:0001944,GO:0001959,GO:0001961,GO:0002009,GO:0002088,GO:0002154,GO:0002262,GO:0002376,GO:0002520,GO:0002521,GO:0002573,GO:…
EIF4B	-1.00464	0.00341151	0.0434142	GO:0001731,GO:0002181,GO:0002183,GO:0003674,GO:0003676,GO:0003723,GO:0003725,GO:0003727,GO:0003729,GO:0003743,GO:0003824,GO:0004386,GO:0005488,GO:0005575,GO:0005622,GO:0005623,GO:0005737,GO:0005829,GO:0005844,GO:0006412,GO:0006413,GO:0006417,GO:0006446,GO:0006518,GO:0006807,GO:0008135,GO:0008150,GO:0008152,GO:0008283,GO:0009058,GO:0009059,GO:0009889,GO:0009987,GO:0010467,GO:0010468,GO:0010556,GO:…
KLF10	-1.92553	0.00340781	0.0434142	GO:0000122,GO:0000976,GO:0000977,GO:0000978,GO:0000981,GO:0000982,GO:0000987,GO:0001012,GO:0001046,GO:0001047,GO:0001067,GO:0001077,GO:0001228,GO:0001501,GO:0003674,GO:0003676,GO:0003677,GO:0003690,GO:0003700,GO:0005488,GO:0005575,GO:0005622,GO:0005623,GO:0005634,GO:0006139,GO:0006351,GO:0006355,GO:0006357,GO:0006366,GO:0006725,GO:0006807,GO:0006950,GO:0007154,GO:0007165,GO:0007166,GO:0007167,GO:…
CCDC43	-1.06396	0.00342058	0.043419	GO:0005575,GO:0005622,GO:0005623,GO:0005737,GO:0005829,GO:0044424,GO:0044444,GO:0044464
C1H18orf21	-1.93224	0.0034725	0.0439071	-
CSNK2A2	-1.57446	0.00346754	0.0439071	GO:0000003,GO:0000785,GO:0000902,GO:0000904,GO:0001654,GO:0001669,GO:0003002,GO:0003006,GO:0003674,GO:0003824,GO:0004672,GO:0004674,GO:0005488,GO:0005515,GO:0005575,GO:0005622,GO:0005623,GO:0005634,GO:0005654,GO:0005694,GO:0005737,GO:0005829,GO:0005886,GO:0005956,GO:0006355,GO:0006403,GO:0006464,GO:0006468,GO:0006793,GO:0006796,GO:0006807,GO:0006928,GO:0006935,GO:0007154,GO:0007165,GO:0007166,GO:…
SLC13A5	3.76506	0.00348076	0.0439412	GO:0003674,GO:0005215,GO:0005310,GO:0005342,GO:0005343,GO:0005575,GO:0005623,GO:0005886,GO:0005887,GO:0006810,GO:0006811,GO:0006812,GO:0006814,GO:0006820,GO:0006835,GO:0006842,GO:0006848,GO:0006855,GO:0007275,GO:0007568,GO:0008028,GO:0008150,GO:0008324,GO:0008340,GO:0008509,GO:0008514,GO:0010259,GO:0010883,GO:0010889,GO:0015075,GO:0015077,GO:0015081,GO:0015137,GO:0015141,GO:0015142,GO:0015238,GO:…
CEACAM20_LOC118086118	1.25633	0.00349421	0.0439703	GO:0001817,GO:0001819,GO:0005575,GO:0005623,GO:0005886,GO:0005902,GO:0008150,GO:0009605,GO:0009607,GO:0009617,GO:0016020,GO:0016324,GO:0031253,GO:0031528,GO:0042995,GO:0043207,GO:0044425,GO:0044459,GO:0044463,GO:0044464,GO:0045177,GO:0048518,GO:0050789,GO:0050896,GO:0051239,GO:0051240,GO:0051704,GO:0051707,GO:0065007,GO:0071944,GO:0098590,GO:0098858,GO:0120025,GO:0120038
TMEM107	2.5499	0.00349421	0.0439703	GO:0003002,GO:0005575,GO:0005623,GO:0005929,GO:0006996,GO:0007275,GO:0007389,GO:0007399,GO:0008104,GO:0008150,GO:0009653,GO:0009790,GO:0009792,GO:0009888,GO:0009987,GO:0016043,GO:0021532,GO:0021915,GO:0022607,GO:0030030,GO:0030031,GO:0030326,GO:0032501,GO:0032502,GO:0032991,GO:0033036,GO:0033365,GO:0034613,GO:0035107,GO:0035108,GO:0035113,GO:0035295,GO:0035869,GO:0036038,GO:0042733,GO:0042995,GO:…
FLOT1	1.81636	0.00352854	0.0443315	GO:0000902,GO:0000904,GO:0001765,GO:0001817,GO:0001819,GO:0001931,GO:0001932,GO:0001934,GO:0002020,GO:0002090,GO:0002682,GO:0002684,GO:0003674,GO:0005102,GO:0005198,GO:0005488,GO:0005515,GO:0005575,GO:0005622,GO:0005623,GO:0005737,GO:0005768,GO:0005769,GO:0005813,GO:0005815,GO:0005856,GO:0005886,GO:0005901,GO:0005911,GO:0005912,GO:0005913,GO:0006403,GO:0006810,GO:0006897,GO:0006928,GO:0006935,GO:…
NDUFB11	-1.14048	0.00353585	0.0443527	GO:0005575,GO:0005622,GO:0005623,GO:0005737,GO:0005739,GO:0005740,GO:0005743,GO:0005746,GO:0005747,GO:0006091,GO:0006996,GO:0007005,GO:0008150,GO:0008152,GO:0009987,GO:0010257,GO:0015980,GO:0016020,GO:0016043,GO:0019866,GO:0022607,GO:0022900,GO:0022904,GO:0030964,GO:0031090,GO:0031966,GO:0031967,GO:0031975,GO:0032981,GO:0032991,GO:0033108,GO:0034622,GO:0043226,GO:0043227,GO:0043229,GO:0043231,GO:…
EDF1	-1.31319	0.00355545	0.0444572	GO:0003158,GO:0003674,GO:0003712,GO:0003713,GO:0005488,GO:0005515,GO:0005575,GO:0005622,GO:0005623,GO:0005634,GO:0005730,GO:0005737,GO:0005829,GO:0006355,GO:0006357,GO:0007275,GO:0007399,GO:0007417,GO:0007424,GO:0008150,GO:0009888,GO:0009889,GO:0009891,GO:0009893,GO:0009987,GO:0010468,GO:0010556,GO:0010557,GO:0010604,GO:0010628,GO:0019216,GO:0019219,GO:0019222,GO:0030154,GO:0030674,GO:0030855,GO:…
TNFAIP2	-2.08619	0.00356776	0.0445405	GO:0000145,GO:0000149,GO:0003674,GO:0005488,GO:0005515,GO:0005575,GO:0005576,GO:0005615,GO:0005622,GO:0005623,GO:0005737,GO:0005938,GO:0006810,GO:0006887,GO:0008104,GO:0008150,GO:0009987,GO:0016192,GO:0031503,GO:0032940,GO:0032991,GO:0033036,GO:0034613,GO:0034629,GO:0044421,GO:0044424,GO:0044444,GO:0044448,GO:0044464,GO:0046903,GO:0051179,GO:0051234,GO:0051601,GO:0051641,GO:0070727,GO:0071944,GO:…
PRR5	1.44735	0.00359039	0.0447522	-
CCN3	1.4479	0.00360917	0.0448198	GO:0001501,GO:0001525,GO:0001558,GO:0001568,GO:0001667,GO:0001944,GO:0002062,GO:0002682,GO:0002683,GO:0002685,GO:0002686,GO:0002688,GO:0002689,GO:0002791,GO:0002792,GO:0003674,GO:0005102,GO:0005112,GO:0005178,GO:0005488,GO:0005515,GO:0005539,GO:0005575,GO:0005576,GO:0005622,GO:0005623,GO:0005737,GO:0005911,GO:0005921,GO:0006928,GO:0006935,GO:0006950,GO:0007154,GO:0007155,GO:0007165,GO:0007267,GO:…
MRPL12	-1.1213	0.00360262	0.0448198	GO:0000313,GO:0000314,GO:0000315,GO:0000959,GO:0001558,GO:0003674,GO:0003676,GO:0003682,GO:0003723,GO:0003735,GO:0005198,GO:0005488,GO:0005515,GO:0005575,GO:0005622,GO:0005623,GO:0005737,GO:0005739,GO:0005740,GO:0005743,GO:0005759,GO:0005761,GO:0005762,GO:0005763,GO:0005840,GO:0006139,GO:0006351,GO:0006355,GO:0006390,GO:0006412,GO:0006414,GO:0006415,GO:0006518,GO:0006725,GO:0006807,GO:0006810,GO:…
MYL9	1.26316	0.00361285	0.0448198	GO:0000003,GO:0000278,GO:0000281,GO:0000902,GO:0000904,GO:0000910,GO:0001667,GO:0001700,GO:0001725,GO:0001736,GO:0001738,GO:0001894,GO:0002009,GO:0002064,GO:0002065,GO:0002066,GO:0002165,GO:0002682,GO:0003002,GO:0003006,GO:0003008,GO:0003012,GO:0003381,GO:0003382,GO:0003383,GO:0003384,GO:0003674,GO:0005198,GO:0005488,GO:0005515,GO:0005575,GO:0005576,GO:0005622,GO:0005623,GO:0005737,GO:0005819,GO:…
PRELID3B	-1.72927	0.00362372	0.0448841	GO:0000003,GO:0003006,GO:0003008,GO:0003012,GO:0003674,GO:0005215,GO:0005319,GO:0005548,GO:0005575,GO:0005622,GO:0005623,GO:0005737,GO:0005739,GO:0005740,GO:0005758,GO:0006810,GO:0006811,GO:0006820,GO:0006869,GO:0006936,GO:0006939,GO:0007276,GO:0007281,GO:0007283,GO:0007292,GO:0007293,GO:0007610,GO:0007626,GO:0008150,GO:0008345,GO:0009653,GO:0009987,GO:0009994,GO:0010876,GO:0014821,GO:0015711,GO:…
TMEM248	1.30936	0.00363355	0.0449353	-
SMARCB1	1.52786	0.00364637	0.0450232	GO:0000228,GO:0000785,GO:0000790,GO:0000803,GO:0000902,GO:0000904,GO:0000976,GO:0001013,GO:0001046,GO:0001047,GO:0001067,GO:0001163,GO:0001164,GO:0001188,GO:0001650,GO:0001701,GO:0001741,GO:0001824,GO:0001835,GO:0002009,GO:0002039,GO:0002165,GO:0003002,GO:0003674,GO:0003676,GO:0003677,GO:0003690,GO:0003712,GO:0003713,GO:0005488,GO:0005515,GO:0005575,GO:0005622,GO:0005623,GO:0005634,GO:0005654,GO:…
APBB1	1.5942	0.00368499	0.0453582	GO:0000122,GO:0000902,GO:0000904,GO:0001540,GO:0001558,GO:0001764,GO:0002119,GO:0002164,GO:0002791,GO:0002793,GO:0003008,GO:0003674,GO:0003682,GO:0005488,GO:0005515,GO:0005575,GO:0005622,GO:0005623,GO:0005634,GO:0005654,GO:0005737,GO:0005886,GO:0006139,GO:0006259,GO:0006281,GO:0006282,GO:0006302,GO:0006325,GO:0006355,GO:0006357,GO:0006464,GO:0006473,GO:0006475,GO:0006725,GO:0006807,GO:0006928,GO:…
LOC132591927	2.66885	0.00371812	0.0456236	GO:0005575,GO:0005576,GO:0005615,GO:0005623,GO:0006950,GO:0006952,GO:0008150,GO:0009605,GO:0009607,GO:0009617,GO:0009620,GO:0042742,GO:0043207,GO:0044421,GO:0050829,GO:0050830,GO:0050832,GO:0050896,GO:0051704,GO:0051707,GO:0098542
SLURP1_LOC118089686	6.41832	0.00371691	0.0456236	-
COMMD2	-1.2305	0.00373941	0.0458068	-
DNAJC15	-1.38734	0.00374466	0.0458068	GO:0001405,GO:0001655,GO:0001671,GO:0001822,GO:0002082,GO:0003674,GO:0005575,GO:0005622,GO:0005623,GO:0005737,GO:0005739,GO:0005740,GO:0005743,GO:0005744,GO:0006140,GO:0006605,GO:0006626,GO:0006810,GO:0006839,GO:0006886,GO:0006950,GO:0006996,GO:0007005,GO:0007154,GO:0007275,GO:0008047,GO:0008104,GO:0008150,GO:0009267,GO:0009605,GO:0009892,GO:0009987,GO:0009991,GO:0010563,GO:0015031,GO:0015833,GO:…
WDR54	2.90384	0.00379144	0.0463072	-
CCL4_LOC118097010	-2.88741	0.00383981	0.0468255	GO:0001664,GO:0001817,GO:0001819,GO:0001932,GO:0001934,GO:0002376,GO:0002548,GO:0002682,GO:0002684,GO:0002685,GO:0002687,GO:0002688,GO:0002690,GO:0003008,GO:0003013,GO:0003018,GO:0003674,GO:0005102,GO:0005125,GO:0005126,GO:0005488,GO:0005515,GO:0005575,GO:0005576,GO:0005615,GO:0006928,GO:0006935,GO:0006950,GO:0006952,GO:0006954,GO:0006955,GO:0007154,GO:0007155,GO:0007163,GO:0007165,GO:0007166,GO:…
CSTPP1	2.98337	0.00384687	0.0468391	-
DYSF	3.24896	0.00387002	0.0470485	GO:0000003,GO:0001778,GO:0003008,GO:0003012,GO:0003674,GO:0005488,GO:0005509,GO:0005543,GO:0005544,GO:0005575,GO:0005622,GO:0005623,GO:0005737,GO:0005768,GO:0005769,GO:0005770,GO:0005815,GO:0005856,GO:0005886,GO:0005887,GO:0006810,GO:0006906,GO:0006928,GO:0006936,GO:0006950,GO:0006996,GO:0007009,GO:0007276,GO:0007283,GO:0008150,GO:0008289,GO:0009611,GO:0009987,GO:0010256,GO:0012505,GO:0012506,GO:…
MRPS24	-1.48652	0.00389185	0.0472411	GO:0000313,GO:0000314,GO:0003674,GO:0003735,GO:0005198,GO:0005575,GO:0005622,GO:0005623,GO:0005737,GO:0005739,GO:0005740,GO:0005743,GO:0005759,GO:0005761,GO:0005763,GO:0005840,GO:0006412,GO:0006414,GO:0006415,GO:0006518,GO:0006807,GO:0008150,GO:0008152,GO:0009058,GO:0009059,GO:0009987,GO:0010467,GO:0015935,GO:0016020,GO:0016043,GO:0019538,GO:0019866,GO:0022411,GO:0031090,GO:0031966,GO:0031967,GO:…
RAB14	1.6827	0.00390075	0.0472764	GO:0000166,GO:0000323,GO:0001775,GO:0001845,GO:0001882,GO:0001883,GO:0002252,GO:0002263,GO:0002274,GO:0002275,GO:0002283,GO:0002366,GO:0002376,GO:0002443,GO:0002444,GO:0002446,GO:0003674,GO:0003824,GO:0003924,GO:0005488,GO:0005515,GO:0005525,GO:0005575,GO:0005622,GO:0005623,GO:0005737,GO:0005764,GO:0005768,GO:0005769,GO:0005770,GO:0005773,GO:0005783,GO:0005791,GO:0005794,GO:0005795,GO:0005798,GO:…
TMEM258	-1.04025	0.00390696	0.047279	GO:0005575,GO:0005622,GO:0005623,GO:0005634,GO:0005635,GO:0005640,GO:0005737,GO:0005783,GO:0005789,GO:0006464,GO:0006486,GO:0006487,GO:0006807,GO:0008150,GO:0008152,GO:0008250,GO:0009058,GO:0009059,GO:0009100,GO:0009101,GO:0009987,GO:0012505,GO:0016020,GO:0016021,GO:0019538,GO:0019867,GO:0031090,GO:0031224,GO:0031300,GO:0031301,GO:0031308,GO:0031309,GO:0031965,GO:0031967,GO:0031968,GO:0031975,GO:…
AQP3	-1.76477	0.0040136	0.0482854	GO:0001101,GO:0001666,GO:0002376,GO:0002682,GO:0002684,GO:0003008,GO:0003014,GO:0003091,GO:0003097,GO:0003674,GO:0005215,GO:0005372,GO:0005575,GO:0005622,GO:0005623,GO:0005634,GO:0005737,GO:0005886,GO:0005887,GO:0005911,GO:0006810,GO:0006833,GO:0006950,GO:0006952,GO:0006955,GO:0007154,GO:0007275,GO:0007584,GO:0007588,GO:0008150,GO:0008643,GO:0009605,GO:0009607,GO:0009617,GO:0009628,GO:0009653,GO:…
DYNC1H1	1.57241	0.0040146	0.0482854	GO:0000003,GO:0000086,GO:0000226,GO:0000278,GO:0000323,GO:0000775,GO:0000776,GO:0000902,GO:0000904,GO:0000922,GO:0001101,GO:0001667,GO:0001709,GO:0001738,GO:0001775,GO:0002009,GO:0002064,GO:0002065,GO:0002066,GO:0002177,GO:0002252,GO:0002263,GO:0002274,GO:0002275,GO:0002283,GO:0002366,GO:0002376,GO:0002443,GO:0002444,GO:0002446,GO:0002478,GO:0002495,GO:0002504,GO:0003002,GO:0003006,GO:0003341,GO:…
NOPCHAP1	-1.52521	0.00400562	0.0482854	-
CLEC3B	2.71156	0.00402106	0.0482894	GO:0001501,GO:0001503,GO:0001652,GO:0002576,GO:0003674,GO:0005488,GO:0005509,GO:0005515,GO:0005539,GO:0005575,GO:0005576,GO:0005615,GO:0005622,GO:0005623,GO:0005634,GO:0005730,GO:0005737,GO:0006810,GO:0006887,GO:0007275,GO:0008150,GO:0008201,GO:0009719,GO:0009888,GO:0009893,GO:0009987,GO:0010033,GO:0010468,GO:0010604,GO:0010628,GO:0010755,GO:0010756,GO:0010954,GO:0012505,GO:0016192,GO:0019222,GO:…
MIB2	3.28845	0.00405819	0.0485215	GO:0000151,GO:0000209,GO:0000768,GO:0003674,GO:0003824,GO:0004842,GO:0005488,GO:0005515,GO:0005575,GO:0005622,GO:0005623,GO:0005737,GO:0005768,GO:0005769,GO:0005829,GO:0006464,GO:0006807,GO:0006949,GO:0007520,GO:0008092,GO:0008150,GO:0008152,GO:0008270,GO:0009653,GO:0009987,GO:0012505,GO:0014902,GO:0016567,GO:0016740,GO:0017022,GO:0019538,GO:0019725,GO:0019787,GO:0030016,GO:0030017,GO:0030018,GO:…
MSS51	2.2603	0.00405594	0.0485215	GO:0007610,GO:0008150,GO:0035176,GO:0051703,GO:0051704,GO:0051705
RNF2	2.61185	0.00405883	0.0485215	GO:0000003,GO:0000122,GO:0000151,GO:0000152,GO:0000228,GO:0000278,GO:0000785,GO:0000790,GO:0000791,GO:0000792,GO:0000803,GO:0001101,GO:0001501,GO:0001654,GO:0001702,GO:0001739,GO:0003002,GO:0003006,GO:0003674,GO:0003682,GO:0003824,GO:0004842,GO:0005488,GO:0005515,GO:0005575,GO:0005622,GO:0005623,GO:0005634,GO:0005654,GO:0005694,GO:0005720,GO:0006325,GO:0006355,GO:0006357,GO:0006464,GO:0006513,GO:…
EIF3H	-1.05884	0.00409696	0.0488535	GO:0001944,GO:0003674,GO:0003676,GO:0003723,GO:0003743,GO:0005488,GO:0005575,GO:0005622,GO:0005623,GO:0005737,GO:0005829,GO:0005852,GO:0006412,GO:0006413,GO:0006417,GO:0006446,GO:0006518,GO:0006807,GO:0007275,GO:0007399,GO:0007417,GO:0007420,GO:0007507,GO:0008135,GO:0008150,GO:0008152,GO:0008593,GO:0009058,GO:0009059,GO:0009888,GO:0009889,GO:0009966,GO:0009967,GO:0009987,GO:0010467,GO:0010468,GO:…
LRP6	1.57851	0.00409899	0.0488535	GO:0000003,GO:0000902,GO:0000904,GO:0001101,GO:0001501,GO:0001654,GO:0001664,GO:0001667,GO:0001702,GO:0001745,GO:0001756,GO:0001763,GO:0001837,GO:0001838,GO:0001841,GO:0001843,GO:0001932,GO:0001933,GO:0001947,GO:0002009,GO:0002011,GO:0002053,GO:0002165,GO:0003002,GO:0003006,GO:0003007,GO:0003008,GO:0003143,GO:0003306,GO:0003307,GO:0003308,GO:0003344,GO:0003401,GO:0003674,GO:0004857,GO:0004888,GO:…
BCL11A	2.68763	0.00411322	0.0489491	GO:0000122,GO:0000976,GO:0000977,GO:0000978,GO:0000981,GO:0000982,GO:0000987,GO:0001012,GO:0001067,GO:0001078,GO:0001227,GO:0001558,GO:0001775,GO:0002376,GO:0002520,GO:0002521,GO:0002791,GO:0002792,GO:0003674,GO:0003676,GO:0003677,GO:0003690,GO:0003700,GO:0003712,GO:0003714,GO:0005488,GO:0005515,GO:0005575,GO:0005622,GO:0005623,GO:0005634,GO:0005654,GO:0005737,GO:0006139,GO:0006351,GO:0006355,GO:…
CYBA_LOC118087855	-1.71516	0.00414288	0.0492279	GO:0001101,GO:0001558,GO:0001666,GO:0001678,GO:0001725,GO:0001775,GO:0001817,GO:0001819,GO:0001936,GO:0001938,GO:0001977,GO:0001990,GO:0002016,GO:0002019,GO:0002252,GO:0002263,GO:0002274,GO:0002275,GO:0002283,GO:0002366,GO:0002376,GO:0002443,GO:0002444,GO:0002446,GO:0002682,GO:0002684,GO:0002831,GO:0002833,GO:0003008,GO:0003012,GO:0003013,GO:0003014,GO:0003044,GO:0003071,GO:0003073,GO:0003081,GO:…
TOMM22	-1.09937	0.00418333	0.0496338	GO:0003674,GO:0005215,GO:0005575,GO:0005622,GO:0005623,GO:0005737,GO:0005739,GO:0005740,GO:0005741,GO:0005742,GO:0006605,GO:0006626,GO:0006810,GO:0006839,GO:0006886,GO:0006996,GO:0007005,GO:0007006,GO:0008104,GO:0008150,GO:0008320,GO:0008565,GO:0009987,GO:0010941,GO:0010942,GO:0015031,GO:0015833,GO:0016020,GO:0016021,GO:0016043,GO:0017038,GO:0019867,GO:0022857,GO:0022884,GO:0030150,GO:0031090,GO:…
ARHGEF12	1.89202	0.00420359	0.0497357	GO:0000003,GO:0000902,GO:0000904,GO:0001664,GO:0001700,GO:0001703,GO:0002009,GO:0002064,GO:0002165,GO:0003006,GO:0003381,GO:0003382,GO:0003383,GO:0003384,GO:0003674,GO:0005085,GO:0005088,GO:0005089,GO:0005102,GO:0005488,GO:0005515,GO:0005575,GO:0005622,GO:0005623,GO:0005737,GO:0005826,GO:0005829,GO:0005856,GO:0005886,GO:0005938,GO:0006928,GO:0006996,GO:0007010,GO:0007015,GO:0007154,GO:0007165,GO:…
PAQR5	2.15065	0.00420851	0.0497357	GO:0003674,GO:0003707,GO:0005488,GO:0005496,GO:0005575,GO:0005623,GO:0005886,GO:0007154,GO:0007165,GO:0008150,GO:0008289,GO:0009719,GO:0009725,GO:0009755,GO:0009987,GO:0010033,GO:0014070,GO:0016020,GO:0023052,GO:0032870,GO:0033993,GO:0038023,GO:0042221,GO:0043401,GO:0044464,GO:0048545,GO:0050789,GO:0050794,GO:0050896,GO:0051716,GO:0060089,GO:0065007,GO:0070887,GO:0071310,GO:0071383,GO:0071396,GO:…
LOC118095832	1.2549	0.00422735	0.0498562	-
ETNK1	2.26993	0.00427586	0.0502202	GO:0001666,GO:0003008,GO:0003674,GO:0003824,GO:0004103,GO:0004305,GO:0005575,GO:0005622,GO:0005623,GO:0005634,GO:0005654,GO:0005737,GO:0005829,GO:0005886,GO:0006629,GO:0006644,GO:0006646,GO:0006650,GO:0006656,GO:0006657,GO:0006793,GO:0006796,GO:0006807,GO:0006950,GO:0007275,GO:0007399,GO:0007405,GO:0007417,GO:0007420,GO:0007610,GO:0007611,GO:0007612,GO:0007613,GO:0007616,GO:0007638,GO:0008150,GO:…
HDDC2	-1.32752	0.00426588	0.0502202	GO:0008150,GO:0030431,GO:0032501
ID2	-1.2181	0.00427731	0.0502202	GO:0000003,GO:0000082,GO:0000083,GO:0000122,GO:0000278,GO:0000785,GO:0000902,GO:0000904,GO:0000981,GO:0000988,GO:0000989,GO:0001076,GO:0001191,GO:0001654,GO:0001655,GO:0001656,GO:0001700,GO:0001745,GO:0001751,GO:0001752,GO:0001754,GO:0001775,GO:0001779,GO:0001822,GO:0001966,GO:0002009,GO:0002064,GO:0002065,GO:0002066,GO:0002165,GO:0002262,GO:0002376,GO:0002520,GO:0002521,GO:0002682,GO:0002683,GO:…
FBXO4_LOC118077220	-2.03137	0.00438644	0.0511211	GO:0000151,GO:0000209,GO:0000723,GO:0003674,GO:0003824,GO:0004842,GO:0005488,GO:0005515,GO:0005575,GO:0005622,GO:0005623,GO:0005737,GO:0005829,GO:0006139,GO:0006259,GO:0006464,GO:0006508,GO:0006511,GO:0006725,GO:0006807,GO:0006996,GO:0007568,GO:0008150,GO:0008152,GO:0008283,GO:0008285,GO:0009056,GO:0009057,GO:0009314,GO:0009628,GO:0009889,GO:0009891,GO:0009893,GO:0009987,GO:0010212,GO:0010468,GO:…
LOC118080726	2.06449	0.00437659	0.0511211	-
TMEM87A	-1.45714	0.00438349	0.0511211	GO:0000139,GO:0005575,GO:0005622,GO:0005623,GO:0005737,GO:0005794,GO:0005795,GO:0006810,GO:0008150,GO:0012505,GO:0016020,GO:0016192,GO:0016197,GO:0016482,GO:0031090,GO:0031984,GO:0031985,GO:0032580,GO:0042147,GO:0043226,GO:0043227,GO:0043229,GO:0043231,GO:0044422,GO:0044424,GO:0044431,GO:0044444,GO:0044446,GO:0044464,GO:0046907,GO:0051179,GO:0051234,GO:0051641,GO:0051649,GO:0098588,GO:0098791
ZFP91	2.62226	0.00438538	0.0511211	GO:0000209,GO:0000981,GO:0001932,GO:0001934,GO:0003674,GO:0003700,GO:0003824,GO:0004842,GO:0005575,GO:0005622,GO:0005623,GO:0005634,GO:0005730,GO:0006355,GO:0006357,GO:0006464,GO:0006807,GO:0007154,GO:0007165,GO:0007250,GO:0008150,GO:0008152,GO:0009889,GO:0009893,GO:0009966,GO:0009967,GO:0009987,GO:0010468,GO:0010556,GO:0010562,GO:0010604,GO:0010646,GO:0010647,GO:0016567,GO:0016740,GO:0019219,GO:…
AKR1A1	1.38971	0.00455748	0.0528393	GO:0003674,GO:0003824,GO:0004032,GO:0004033,GO:0005575,GO:0005622,GO:0005623,GO:0005737,GO:0005829,GO:0005886,GO:0005975,GO:0005996,GO:0006006,GO:0006063,GO:0006064,GO:0006081,GO:0006082,GO:0006091,GO:0006732,GO:0006766,GO:0006767,GO:0006790,GO:0006793,GO:0006796,GO:0006807,GO:0007275,GO:0007399,GO:0007417,GO:0007420,GO:0008106,GO:0008150,GO:0008152,GO:0009055,GO:0009056,GO:0009058,GO:0009108,GO:…
ANXA3	1.1278	0.00455023	0.0528393	GO:0001775,GO:0002252,GO:0002263,GO:0002274,GO:0002275,GO:0002283,GO:0002366,GO:0002376,GO:0002443,GO:0002444,GO:0002446,GO:0003674,GO:0003779,GO:0004857,GO:0004859,GO:0005488,GO:0005515,GO:0005543,GO:0005544,GO:0005575,GO:0005622,GO:0005623,GO:0005737,GO:0005829,GO:0005886,GO:0006355,GO:0006810,GO:0006887,GO:0006897,GO:0006909,GO:0006950,GO:0006952,GO:0006955,GO:0007275,GO:0007399,GO:0007417,GO:…
JOSD1	-1.54425	0.00454404	0.0528393	GO:0003674,GO:0003824,GO:0004843,GO:0005575,GO:0005622,GO:0005623,GO:0005737,GO:0005829,GO:0006464,GO:0006508,GO:0006807,GO:0008150,GO:0008152,GO:0008233,GO:0008234,GO:0009987,GO:0016579,GO:0016787,GO:0019538,GO:0019783,GO:0036211,GO:0036459,GO:0043170,GO:0043412,GO:0044237,GO:0044238,GO:0044260,GO:0044267,GO:0044424,GO:0044444,GO:0044464,GO:0070011,GO:0070646,GO:0070647,GO:0071704,GO:0101005,GO:…
RAD9A	1.82316	0.00456066	0.0528393	GO:0000075,GO:0000076,GO:0000077,GO:0000228,GO:0000278,GO:0000793,GO:0000794,GO:0003674,GO:0003824,GO:0004518,GO:0004527,GO:0005488,GO:0005515,GO:0005575,GO:0005622,GO:0005623,GO:0005634,GO:0005635,GO:0005654,GO:0005694,GO:0005737,GO:0006139,GO:0006259,GO:0006281,GO:0006725,GO:0006807,GO:0006950,GO:0006974,GO:0007049,GO:0007093,GO:0007346,GO:0008150,GO:0008152,GO:0008408,GO:0009314,GO:0009628,GO:…
LOC118087268	2.94783	0.00458421	0.0530343	-
MBIP	-1.16783	0.00460647	0.0531361	GO:0000123,GO:0000173,GO:0000188,GO:0001932,GO:0001933,GO:0003674,GO:0003824,GO:0004857,GO:0004860,GO:0005488,GO:0005515,GO:0005575,GO:0005622,GO:0005623,GO:0005634,GO:0005654,GO:0005671,GO:0005730,GO:0005737,GO:0005829,GO:0006139,GO:0006163,GO:0006325,GO:0006464,GO:0006469,GO:0006473,GO:0006475,GO:0006725,GO:0006732,GO:0006753,GO:0006793,GO:0006796,GO:0006807,GO:0006950,GO:0006970,GO:0006996,GO:…
FCGBP_LOC118086744	-3.45435	0.00463348	0.0532918	-
PPA2	1.90038	0.00463005	0.0532918	GO:0003674,GO:0003824,GO:0004427,GO:0004721,GO:0004722,GO:0005575,GO:0005622,GO:0005623,GO:0005737,GO:0005739,GO:0005759,GO:0006082,GO:0006139,GO:0006399,GO:0006412,GO:0006418,GO:0006464,GO:0006470,GO:0006518,GO:0006520,GO:0006725,GO:0006793,GO:0006796,GO:0006807,GO:0008150,GO:0008152,GO:0009058,GO:0009059,GO:0009987,GO:0010467,GO:0016070,GO:0016311,GO:0016462,GO:0016787,GO:0016788,GO:0016791,GO:…
TEKT4	1.68559	0.0046541	0.053451	GO:0000003,GO:0001539,GO:0003341,GO:0005575,GO:0005622,GO:0005623,GO:0005634,GO:0005929,GO:0006928,GO:0006996,GO:0007017,GO:0007018,GO:0008150,GO:0009987,GO:0016043,GO:0022414,GO:0022607,GO:0030030,GO:0030031,GO:0030317,GO:0031514,GO:0032501,GO:0032504,GO:0036126,GO:0040011,GO:0042995,GO:0043226,GO:0043227,GO:0043229,GO:0043231,GO:0044085,GO:0044422,GO:0044424,GO:0044441,GO:0044463,GO:0044464,GO:…
FHL1_LOC118078573	1.53287	0.00467669	0.0535545	GO:0001558,GO:0003254,GO:0003674,GO:0005488,GO:0005515,GO:0005575,GO:0005622,GO:0005623,GO:0005634,GO:0005737,GO:0005829,GO:0005886,GO:0007275,GO:0007346,GO:0007517,GO:0008150,GO:0009653,GO:0009887,GO:0010389,GO:0010564,GO:0010948,GO:0010959,GO:0010972,GO:0016020,GO:0022898,GO:0030308,GO:0032409,GO:0032412,GO:0032501,GO:0032502,GO:0032879,GO:0034762,GO:0034765,GO:0040008,GO:0042391,GO:0042592,GO:…
TDRP	1.45438	0.00467553	0.0535545	GO:0000003,GO:0005575,GO:0005622,GO:0005623,GO:0005634,GO:0005737,GO:0005829,GO:0007276,GO:0007283,GO:0008150,GO:0019953,GO:0022414,GO:0032501,GO:0032504,GO:0043226,GO:0043227,GO:0043229,GO:0043231,GO:0044424,GO:0044444,GO:0044464,GO:0044703,GO:0048232,GO:0048609,GO:0051704
TRAF3IP1	1.29546	0.0047055	0.0538064	GO:0000003,GO:0000122,GO:0001654,GO:0001655,GO:0001738,GO:0001817,GO:0001818,GO:0001822,GO:0001932,GO:0001933,GO:0002009,GO:0002119,GO:0002164,GO:0002682,GO:0002683,GO:0002697,GO:0002698,GO:0002831,GO:0002832,GO:0003002,GO:0003008,GO:0003674,GO:0005102,GO:0005215,GO:0005488,GO:0005515,GO:0005575,GO:0005622,GO:0005623,GO:0005737,GO:0005813,GO:0005815,GO:0005829,GO:0005856,GO:0005929,GO:0005930,GO:…
KRT19_LOC118094774	1.20306	0.00473376	0.053973	GO:0000003,GO:0001701,GO:0001890,GO:0001892,GO:0003006,GO:0003674,GO:0005198,GO:0005200,GO:0005488,GO:0005575,GO:0005622,GO:0005623,GO:0005737,GO:0005829,GO:0005856,GO:0005882,GO:0005886,GO:0005938,GO:0006996,GO:0007010,GO:0007154,GO:0007165,GO:0007166,GO:0007219,GO:0007275,GO:0008150,GO:0008219,GO:0008307,GO:0008544,GO:0009653,GO:0009790,GO:0009792,GO:0009888,GO:0009913,GO:0009987,GO:0010927,GO:…
UAP1	1.35503	0.00473038	0.053973	GO:0001700,GO:0001838,GO:0002009,GO:0003674,GO:0003824,GO:0003977,GO:0005488,GO:0005515,GO:0005575,GO:0005622,GO:0005623,GO:0005634,GO:0005654,GO:0005737,GO:0005829,GO:0005886,GO:0006022,GO:0006023,GO:0006030,GO:0006031,GO:0006034,GO:0006035,GO:0006040,GO:0006047,GO:0006048,GO:0006139,GO:0006725,GO:0006793,GO:0006807,GO:0007275,GO:0007391,GO:0007399,GO:0007413,GO:0007417,GO:0007424,GO:0008037,GO:…
CFAP53	2.40678	0.00475564	0.0540723	GO:0003341,GO:0003351,GO:0005575,GO:0005622,GO:0005623,GO:0005737,GO:0005856,GO:0005929,GO:0005930,GO:0006928,GO:0006996,GO:0007017,GO:0007018,GO:0007275,GO:0007368,GO:0007389,GO:0008150,GO:0009799,GO:0009855,GO:0009987,GO:0016043,GO:0022607,GO:0030030,GO:0030031,GO:0032501,GO:0032502,GO:0032838,GO:0042995,GO:0043226,GO:0043228,GO:0043229,GO:0043232,GO:0044085,GO:0044422,GO:0044424,GO:0044430,GO:…
WFDC5_LOC132592506	3.70501	0.00475617	0.0540723	-
CNTF	2.47738	0.00477824	0.0542451	GO:0001558,GO:0001775,GO:0001932,GO:0001934,GO:0003674,GO:0005102,GO:0005125,GO:0005126,GO:0005127,GO:0005138,GO:0005488,GO:0005515,GO:0005575,GO:0005576,GO:0005615,GO:0005622,GO:0005623,GO:0005634,GO:0005737,GO:0005829,GO:0007154,GO:0007165,GO:0007166,GO:0007259,GO:0007275,GO:0007399,GO:0007417,GO:0007517,GO:0008083,GO:0008150,GO:0008284,GO:0008361,GO:0009314,GO:0009416,GO:0009628,GO:0009642,GO:…
TTC5	2.21557	0.00479331	0.054338	GO:0003674,GO:0003676,GO:0003677,GO:0003682,GO:0005488,GO:0005575,GO:0005622,GO:0005623,GO:0005634,GO:0005654,GO:0005737,GO:0006355,GO:0006357,GO:0008150,GO:0009889,GO:0009891,GO:0009893,GO:0009966,GO:0010468,GO:0010556,GO:0010557,GO:0010604,GO:0010628,GO:0010646,GO:0019219,GO:0019222,GO:0023051,GO:0031323,GO:0031325,GO:0031326,GO:0031328,GO:0031974,GO:0031981,GO:0043226,GO:0043227,GO:0043229,GO:…
IFITM3_LOC118088819	1.48204	0.00481087	0.0544588	GO:0000323,GO:0002252,GO:0002376,GO:0002682,GO:0005575,GO:0005622,GO:0005623,GO:0005634,GO:0005737,GO:0005764,GO:0005765,GO:0005768,GO:0005770,GO:0005773,GO:0005774,GO:0005783,GO:0005886,GO:0006810,GO:0006897,GO:0006898,GO:0006950,GO:0006952,GO:0006955,GO:0007154,GO:0007165,GO:0007166,GO:0008150,GO:0008285,GO:0009605,GO:0009607,GO:0009615,GO:0009986,GO:0009987,GO:0010008,GO:0010033,GO:0012505,GO:…
MAL2	-1.91467	0.0048575	0.0548848	GO:0001766,GO:0003674,GO:0005198,GO:0005575,GO:0005622,GO:0005623,GO:0005737,GO:0005886,GO:0007272,GO:0007275,GO:0007399,GO:0008104,GO:0008150,GO:0008366,GO:0009987,GO:0012505,GO:0016020,GO:0016021,GO:0016043,GO:0016324,GO:0019911,GO:0031224,GO:0031579,GO:0031580,GO:0032501,GO:0032502,GO:0033036,GO:0042552,GO:0044424,GO:0044425,GO:0044444,GO:0044459,GO:0044464,GO:0045121,GO:0045177,GO:0048471,GO:…
MSN	1.92263	0.00486242	0.0548848	GO:0000003,GO:0000226,GO:0000578,GO:0000785,GO:0000902,GO:0000904,GO:0001654,GO:0001738,GO:0001745,GO:0001751,GO:0001754,GO:0001771,GO:0001775,GO:0001885,GO:0001931,GO:0002009,GO:0002064,GO:0002119,GO:0002164,GO:0002165,GO:0002168,GO:0002376,GO:0002682,GO:0002685,GO:0003002,GO:0003006,GO:0003158,GO:0003674,GO:0003676,GO:0003723,GO:0003725,GO:0003779,GO:0005102,GO:0005198,GO:0005200,GO:0005488,GO:…
FLT1_LOC118084151	1.93982	0.00493624	0.0556385	GO:0000003,GO:0001525,GO:0001568,GO:0001655,GO:0001667,GO:0001932,GO:0001934,GO:0001944,GO:0002009,GO:0002040,GO:0002064,GO:0002065,GO:0002066,GO:0002164,GO:0002165,GO:0002376,GO:0002520,GO:0002682,GO:0003006,GO:0003674,GO:0003824,GO:0004672,GO:0004713,GO:0004714,GO:0004888,GO:0005021,GO:0005488,GO:0005515,GO:0005575,GO:0005623,GO:0005886,GO:0006464,GO:0006468,GO:0006793,GO:0006796,GO:0006807,GO:…
SHANK2	2.00859	0.00494573	0.0556659	GO:0001750,GO:0001917,GO:0003008,GO:0003674,GO:0005102,GO:0005198,GO:0005488,GO:0005515,GO:0005575,GO:0005622,GO:0005623,GO:0005737,GO:0005829,GO:0005856,GO:0005882,GO:0005883,GO:0005886,GO:0005887,GO:0005903,GO:0005929,GO:0006996,GO:0007275,GO:0007399,GO:0007416,GO:0007417,GO:0007420,GO:0007584,GO:0007610,GO:0007611,GO:0007612,GO:0007613,GO:0008022,GO:0008150,GO:0008328,GO:0009605,GO:0009987,GO:…
DAGLA	2.64533	0.00499176	0.0558652	GO:0001505,GO:0001676,GO:0003674,GO:0003824,GO:0004465,GO:0004806,GO:0005575,GO:0005622,GO:0005623,GO:0005737,GO:0005886,GO:0006082,GO:0006629,GO:0006631,GO:0006638,GO:0006639,GO:0006690,GO:0006950,GO:0006979,GO:0007154,GO:0007165,GO:0007166,GO:0007186,GO:0007215,GO:0007216,GO:0007267,GO:0007275,GO:0007399,GO:0007405,GO:0007602,GO:0008150,GO:0008152,GO:0008283,GO:0009056,GO:0009058,GO:0009314,GO:…
HOXB3	1.46698	0.00497956	0.0558652	GO:0000122,GO:0000976,GO:0000977,GO:0000978,GO:0000981,GO:0000982,GO:0000987,GO:0001012,GO:0001067,GO:0001077,GO:0001228,GO:0001501,GO:0001525,GO:0001568,GO:0001944,GO:0002244,GO:0002376,GO:0002520,GO:0003002,GO:0003674,GO:0003676,GO:0003677,GO:0003690,GO:0003700,GO:0005488,GO:0005575,GO:0005622,GO:0005623,GO:0005634,GO:0005654,GO:0006139,GO:0006351,GO:0006355,GO:0006357,GO:0006366,GO:0006725,GO:…
rgn_LOC118084631	3.03858	0.00497467	0.0558652	GO:0003674,GO:0003824,GO:0004341,GO:0005488,GO:0005509,GO:0005575,GO:0005576,GO:0005622,GO:0005623,GO:0005634,GO:0005737,GO:0005975,GO:0005996,GO:0006082,GO:0006732,GO:0006766,GO:0006767,GO:0006873,GO:0006874,GO:0006875,GO:0008150,GO:0008152,GO:0008270,GO:0009058,GO:0009108,GO:0009110,GO:0009966,GO:0009987,GO:0010646,GO:0016051,GO:0016053,GO:0016787,GO:0016788,GO:0019725,GO:0019752,GO:0019852,GO:…
FBXO25	-1.44306	0.00500888	0.0559774	GO:0000151,GO:0003674,GO:0003824,GO:0004842,GO:0005575,GO:0005622,GO:0005623,GO:0005634,GO:0006464,GO:0006807,GO:0008150,GO:0008152,GO:0009987,GO:0016567,GO:0016740,GO:0019005,GO:0019538,GO:0019787,GO:0031461,GO:0032446,GO:0032991,GO:0036211,GO:0043170,GO:0043226,GO:0043227,GO:0043229,GO:0043231,GO:0043412,GO:0044237,GO:0044238,GO:0044260,GO:0044267,GO:0044424,GO:0044464,GO:0070647,GO:0071704,GO:…
CST6_LOC132591324	1.18565	0.00505118	0.0561322	GO:0001501,GO:0001580,GO:0002020,GO:0002062,GO:0003008,GO:0003674,GO:0004857,GO:0004866,GO:0004869,GO:0005488,GO:0005515,GO:0005575,GO:0005576,GO:0005615,GO:0005622,GO:0005623,GO:0005737,GO:0005829,GO:0007275,GO:0007600,GO:0007606,GO:0008150,GO:0009593,GO:0009653,GO:0009888,GO:0009892,GO:0009987,GO:0010466,GO:0010605,GO:0010951,GO:0019222,GO:0019899,GO:0021700,GO:0030154,GO:0030162,GO:0030234,GO:…
PJA2	-1.27568	0.0050373	0.0561322	GO:0001775,GO:0001932,GO:0001934,GO:0002274,GO:0002376,GO:0002682,GO:0002684,GO:0003008,GO:0003674,GO:0003824,GO:0004842,GO:0005488,GO:0005515,GO:0005575,GO:0005622,GO:0005623,GO:0005737,GO:0005856,GO:0005886,GO:0006464,GO:0006807,GO:0006950,GO:0006952,GO:0006954,GO:0006955,GO:0007610,GO:0007611,GO:0007613,GO:0007616,GO:0008150,GO:0008152,GO:0009893,GO:0009966,GO:0009967,GO:0009987,GO:0010562,GO:…
CHMP1A	1.55523	0.00507167	0.0562805	GO:0000070,GO:0000228,GO:0000278,GO:0000280,GO:0000793,GO:0000794,GO:0000819,GO:0000920,GO:0003674,GO:0003824,GO:0005488,GO:0005515,GO:0005575,GO:0005622,GO:0005623,GO:0005634,GO:0005694,GO:0005737,GO:0005768,GO:0005769,GO:0005815,GO:0005856,GO:0006323,GO:0006355,GO:0006508,GO:0006807,GO:0006810,GO:0006996,GO:0006997,GO:0007032,GO:0007049,GO:0007059,GO:0007076,GO:0007080,GO:0007088,GO:0007275,GO:…
COL28A1	2.89655	0.00509986	0.0565139	GO:0005575,GO:0005576,GO:0005604,GO:0005622,GO:0005623,GO:0005737,GO:0005783,GO:0005788,GO:0012505,GO:0031012,GO:0031974,GO:0043226,GO:0043227,GO:0043229,GO:0043231,GO:0043233,GO:0044421,GO:0044422,GO:0044424,GO:0044432,GO:0044444,GO:0044446,GO:0044464,GO:0062023,GO:0070013
C1D	-1.14318	0.00513079	0.0567769	GO:0000176,GO:0000178,GO:0000460,GO:0003674,GO:0003676,GO:0003677,GO:0003712,GO:0003714,GO:0003723,GO:0005102,GO:0005488,GO:0005515,GO:0005575,GO:0005622,GO:0005623,GO:0005634,GO:0005654,GO:0005730,GO:0006139,GO:0006355,GO:0006364,GO:0006396,GO:0006725,GO:0006807,GO:0008134,GO:0008150,GO:0008152,GO:0009889,GO:0009890,GO:0009892,GO:0009987,GO:0010467,GO:0010468,GO:0010556,GO:0010558,GO:0010605,GO:…
TAF11	-1.18644	0.00515147	0.0569259	GO:0000428,GO:0003674,GO:0003676,GO:0003677,GO:0003712,GO:0003713,GO:0005102,GO:0005488,GO:0005515,GO:0005575,GO:0005622,GO:0005623,GO:0005634,GO:0005654,GO:0005667,GO:0005669,GO:0005737,GO:0005794,GO:0006139,GO:0006351,GO:0006352,GO:0006366,GO:0006367,GO:0006725,GO:0006807,GO:0008134,GO:0008150,GO:0008152,GO:0009058,GO:0009059,GO:0009301,GO:0009889,GO:0009891,GO:0009893,GO:0009966,GO:0009987,GO:…
ATP5MF	-1.02881	0.00517639	0.0570415	GO:0000276,GO:0003674,GO:0005215,GO:0005575,GO:0005622,GO:0005623,GO:0005737,GO:0005739,GO:0005740,GO:0005743,GO:0005753,GO:0006091,GO:0006119,GO:0006139,GO:0006163,GO:0006164,GO:0006725,GO:0006753,GO:0006754,GO:0006793,GO:0006796,GO:0006807,GO:0006810,GO:0006811,GO:0006812,GO:0006839,GO:0006996,GO:0007005,GO:0007006,GO:0007007,GO:0008150,GO:0008152,GO:0009058,GO:0009117,GO:0009123,GO:0009124,GO:…
LOC118089039	1.75021	0.00522097	0.0574525	-
MEMO1	-1.32208	0.00528777	0.0580257	GO:0003674,GO:0005488,GO:0005575,GO:0005622,GO:0005623,GO:0005634,GO:0005737,GO:0005829,GO:0008150,GO:0032879,GO:0032886,GO:0033218,GO:0040012,GO:0042277,GO:0043226,GO:0043227,GO:0043229,GO:0043231,GO:0044424,GO:0044444,GO:0044464,GO:0050789,GO:0050794,GO:0051270,GO:0065007,GO:2000145
LMNA	2.61253	0.00529692	0.0580454	GO:0000003,GO:0000226,GO:0000278,GO:0000280,GO:0000910,GO:0001654,GO:0001666,GO:0001745,GO:0001763,GO:0002009,GO:0002682,GO:0002683,GO:0003006,GO:0003674,GO:0005102,GO:0005198,GO:0005488,GO:0005515,GO:0005575,GO:0005622,GO:0005623,GO:0005634,GO:0005635,GO:0005638,GO:0005652,GO:0005654,GO:0005737,GO:0005829,GO:0005856,GO:0005882,GO:0006325,GO:0006342,GO:0006355,GO:0006606,GO:0006810,GO:0006886,GO:…
MAN2C1	2.86405	0.00534005	0.0583968	GO:0003674,GO:0003824,GO:0004553,GO:0004559,GO:0005575,GO:0005622,GO:0005623,GO:0005634,GO:0005654,GO:0005737,GO:0005773,GO:0005783,GO:0005829,GO:0005975,GO:0005996,GO:0006013,GO:0006464,GO:0006517,GO:0006807,GO:0008150,GO:0008152,GO:0009056,GO:0009100,GO:0009311,GO:0009313,GO:0009987,GO:0012505,GO:0015923,GO:0016052,GO:0016787,GO:0016798,GO:0019318,GO:0019538,GO:0031974,GO:0031981,GO:0036211,GO:…
NCOA4	-1.04464	0.00534379	0.0583968	GO:0000003,GO:0000323,GO:0003006,GO:0003674,GO:0003712,GO:0003713,GO:0005102,GO:0005488,GO:0005515,GO:0005575,GO:0005622,GO:0005623,GO:0005634,GO:0005737,GO:0005764,GO:0005767,GO:0005773,GO:0005776,GO:0006355,GO:0006605,GO:0006622,GO:0006623,GO:0006810,GO:0006886,GO:0007034,GO:0007041,GO:0007154,GO:0007165,GO:0007275,GO:0007548,GO:0008104,GO:0008134,GO:0008150,GO:0008406,GO:0008584,GO:0009719,GO:…
DCAF6	-1.59523	0.00543539	0.0591258	GO:0000151,GO:0003674,GO:0003712,GO:0003713,GO:0005575,GO:0005622,GO:0005623,GO:0005634,GO:0005654,GO:0005737,GO:0005829,GO:0005912,GO:0005924,GO:0005925,GO:0006355,GO:0006357,GO:0006464,GO:0006807,GO:0008150,GO:0008152,GO:0009889,GO:0009891,GO:0009893,GO:0009987,GO:0010468,GO:0010556,GO:0010557,GO:0010604,GO:0010628,GO:0019219,GO:0019222,GO:0019538,GO:0030054,GO:0030055,GO:0030374,GO:0031323,GO:…
PLEKHG4B	3.00524	0.00544047	0.0591258	GO:0000902,GO:0002009,GO:0002165,GO:0003674,GO:0005085,GO:0005088,GO:0005089,GO:0005488,GO:0005515,GO:0007275,GO:0007399,GO:0007444,GO:0007478,GO:0007480,GO:0007552,GO:0007560,GO:0008150,GO:0009653,GO:0009791,GO:0009886,GO:0009887,GO:0009888,GO:0009966,GO:0009967,GO:0009987,GO:0010646,GO:0010647,GO:0016043,GO:0017016,GO:0017048,GO:0019899,GO:0022008,GO:0023051,GO:0023056,GO:0030030,GO:0030154,GO:…
SACM1L	2.50327	0.00542958	0.0591258	GO:0000139,GO:0000226,GO:0000902,GO:0000904,GO:0001700,GO:0001932,GO:0001933,GO:0002009,GO:0003674,GO:0003824,GO:0004438,GO:0005575,GO:0005622,GO:0005623,GO:0005737,GO:0005783,GO:0005789,GO:0005794,GO:0005886,GO:0005887,GO:0006629,GO:0006644,GO:0006650,GO:0006661,GO:0006793,GO:0006796,GO:0006810,GO:0006928,GO:0006935,GO:0006996,GO:0007010,GO:0007017,GO:0007018,GO:0007275,GO:0007391,GO:0007399,GO:…
C1H21orf58	1.89162	0.00548726	0.0595239	-
SAMD4A	2.76964	0.00551973	0.0597403	GO:0000288,GO:0000289,GO:0000900,GO:0000932,GO:0000956,GO:0001650,GO:0003674,GO:0003676,GO:0003723,GO:0003729,GO:0003730,GO:0005488,GO:0005515,GO:0005575,GO:0005622,GO:0005623,GO:0005634,GO:0005730,GO:0005737,GO:0005829,GO:0006139,GO:0006401,GO:0006402,GO:0006403,GO:0006417,GO:0006725,GO:0006807,GO:0008092,GO:0008150,GO:0008152,GO:0009056,GO:0009057,GO:0009889,GO:0009890,GO:0009891,GO:0009892,GO:…
DDRGK1	1.33865	0.00553192	0.0597902	GO:0001085,GO:0001103,GO:0001501,GO:0001932,GO:0001934,GO:0003674,GO:0005488,GO:0005515,GO:0005575,GO:0005622,GO:0005623,GO:0005634,GO:0005730,GO:0005737,GO:0005783,GO:0005789,GO:0006355,GO:0006357,GO:0006464,GO:0006807,GO:0006950,GO:0007275,GO:0008134,GO:0008150,GO:0008152,GO:0008284,GO:0009888,GO:0009889,GO:0009891,GO:0009892,GO:0009893,GO:0009894,GO:0009896,GO:0009966,GO:0009967,GO:0009987,GO:…
ECI1	-1.09223	0.00557451	0.060086	GO:0003674,GO:0003824,GO:0004165,GO:0004300,GO:0005488,GO:0005515,GO:0005575,GO:0005622,GO:0005623,GO:0005737,GO:0005739,GO:0005759,GO:0006082,GO:0006629,GO:0006631,GO:0006635,GO:0008150,GO:0008152,GO:0009056,GO:0009062,GO:0009987,GO:0016042,GO:0016054,GO:0016829,GO:0016835,GO:0016836,GO:0016853,GO:0016860,GO:0016863,GO:0019395,GO:0019752,GO:0030258,GO:0031974,GO:0032787,GO:0034440,GO:0042802,GO:…
RNF7	-1.06846	0.00556994	0.060086	GO:0000151,GO:0000152,GO:0003674,GO:0003824,GO:0004842,GO:0005488,GO:0005507,GO:0005515,GO:0005575,GO:0005622,GO:0005623,GO:0005634,GO:0005654,GO:0005737,GO:0005829,GO:0006464,GO:0006508,GO:0006511,GO:0006807,GO:0006915,GO:0006919,GO:0006928,GO:0006950,GO:0006979,GO:0006996,GO:0007005,GO:0007154,GO:0007165,GO:0007275,GO:0007399,GO:0007417,GO:0007420,GO:0008150,GO:0008152,GO:0008219,GO:0008270,GO:…
ITPR2	1.64255	0.00560044	0.0602009	-
PCOLCE	3.5089	0.00559781	0.0602009	-
FYB2	2.36821	0.0057278	0.0614026	GO:0001772,GO:0002253,GO:0002376,GO:0002429,GO:0002682,GO:0002684,GO:0002757,GO:0002764,GO:0002768,GO:0005575,GO:0005623,GO:0005886,GO:0007154,GO:0007155,GO:0007165,GO:0007166,GO:0008150,GO:0009987,GO:0016020,GO:0022610,GO:0023052,GO:0033627,GO:0044425,GO:0044459,GO:0044464,GO:0045121,GO:0048518,GO:0048583,GO:0048584,GO:0050776,GO:0050778,GO:0050789,GO:0050794,GO:0050851,GO:0050852,GO:0050896,GO:…
PKM	-1.01927	0.00573681	0.0614158	GO:0000166,GO:0000768,GO:0001666,GO:0001775,GO:0001889,GO:0001917,GO:0002252,GO:0002263,GO:0002274,GO:0002275,GO:0002283,GO:0002366,GO:0002376,GO:0002443,GO:0002444,GO:0002446,GO:0003674,GO:0003824,GO:0004743,GO:0005488,GO:0005515,GO:0005575,GO:0005576,GO:0005622,GO:0005623,GO:0005634,GO:0005737,GO:0005829,GO:0005886,GO:0005929,GO:0005975,GO:0005996,GO:0006006,GO:0006007,GO:0006082,GO:0006090,GO:…
PARK7	-1.10723	0.00575898	0.0615696	GO:0000003,GO:0000302,GO:0000785,GO:0001504,GO:0001505,GO:0001817,GO:0001819,GO:0001932,GO:0001933,GO:0001934,GO:0001963,GO:0002020,GO:0002082,GO:0002237,GO:0002673,GO:0002675,GO:0002682,GO:0002684,GO:0002790,GO:0002861,GO:0002863,GO:0002864,GO:0002866,GO:0003674,GO:0003676,GO:0003712,GO:0003713,GO:0003723,GO:0003729,GO:0003824,GO:0005102,GO:0005488,GO:0005507,GO:0005515,GO:0005575,GO:0005576,GO:…
NT5C3A	-1.62458	0.00578581	0.0617728	GO:0000215,GO:0000287,GO:0002252,GO:0002376,GO:0003674,GO:0003824,GO:0005488,GO:0005575,GO:0005622,GO:0005623,GO:0005737,GO:0005783,GO:0005829,GO:0006139,GO:0006152,GO:0006213,GO:0006725,GO:0006753,GO:0006793,GO:0006796,GO:0006807,GO:0006950,GO:0006952,GO:0008150,GO:0008152,GO:0008252,GO:0008253,GO:0009056,GO:0009058,GO:0009116,GO:0009119,GO:0009123,GO:0009125,GO:0009158,GO:0009161,GO:0009164,GO:…
LOC118075420	-1.23189	0.00580976	0.061861	-
POLR1C	-1.81264	0.00580597	0.061861	GO:0000428,GO:0003674,GO:0003824,GO:0003899,GO:0005575,GO:0005622,GO:0005623,GO:0005634,GO:0005654,GO:0005666,GO:0005730,GO:0005736,GO:0005737,GO:0005829,GO:0006139,GO:0006351,GO:0006352,GO:0006353,GO:0006360,GO:0006361,GO:0006363,GO:0006725,GO:0006807,GO:0008150,GO:0008152,GO:0009058,GO:0009059,GO:0009893,GO:0009987,GO:0010467,GO:0010468,GO:0010604,GO:0010628,GO:0016070,GO:0016740,GO:0016772,GO:…
HSPA8	1.24751	0.00583989	0.0619759	GO:0000003,GO:0000082,GO:0000166,GO:0000278,GO:0000323,GO:0000375,GO:0000377,GO:0000398,GO:0000974,GO:0001655,GO:0001664,GO:0001775,GO:0001786,GO:0001822,GO:0001910,GO:0001912,GO:0001914,GO:0001916,GO:0001917,GO:0002252,GO:0002263,GO:0002274,GO:0002275,GO:0002283,GO:0002366,GO:0002376,GO:0002443,GO:0002444,GO:0002446,GO:0002682,GO:0002684,GO:0002697,GO:0002699,GO:0002703,GO:0002705,GO:0002706,GO:…
ITPRID2	2.27856	0.00591758	0.0626707	GO:0003674,GO:0003779,GO:0005488,GO:0005515,GO:0005575,GO:0005622,GO:0005623,GO:0005634,GO:0005737,GO:0005829,GO:0005886,GO:0008092,GO:0016020,GO:0043226,GO:0043227,GO:0043229,GO:0043231,GO:0044424,GO:0044444,GO:0044464,GO:0044877,GO:0051015,GO:0071944
PA2G4	-1.0255	0.00594393	0.0627499	GO:0000323,GO:0001775,GO:0002252,GO:0002263,GO:0002274,GO:0002275,GO:0002283,GO:0002366,GO:0002376,GO:0002443,GO:0002444,GO:0002446,GO:0003674,GO:0003676,GO:0003677,GO:0003700,GO:0005488,GO:0005515,GO:0005575,GO:0005576,GO:0005622,GO:0005623,GO:0005634,GO:0005730,GO:0005737,GO:0005764,GO:0005766,GO:0005773,GO:0005775,GO:0006355,GO:0006810,GO:0006887,GO:0006955,GO:0007049,GO:0007050,GO:0008150,GO:…
RANBP3	2.49961	0.00593395	0.0627499	GO:0000082,GO:0000226,GO:0000278,GO:0003674,GO:0005488,GO:0005515,GO:0005575,GO:0005622,GO:0005623,GO:0005634,GO:0005654,GO:0005737,GO:0005813,GO:0005815,GO:0005856,GO:0006403,GO:0006405,GO:0006508,GO:0006511,GO:0006606,GO:0006611,GO:0006807,GO:0006810,GO:0006886,GO:0006913,GO:0006996,GO:0007010,GO:0007017,GO:0007049,GO:0007051,GO:0007088,GO:0007346,GO:0008104,GO:0008150,GO:0008152,GO:0008536,GO:…
TAF1D	-1.47428	0.00594891	0.0627499	GO:0005575,GO:0005622,GO:0005623,GO:0005634,GO:0005654,GO:0005815,GO:0005856,GO:0006139,GO:0006351,GO:0006352,GO:0006353,GO:0006360,GO:0006361,GO:0006363,GO:0006725,GO:0006807,GO:0008150,GO:0008152,GO:0009058,GO:0009059,GO:0009893,GO:0009987,GO:0010467,GO:0010468,GO:0010604,GO:0010628,GO:0015630,GO:0016070,GO:0018130,GO:0019222,GO:0019438,GO:0031974,GO:0031981,GO:0032774,GO:0034641,GO:0034645,GO:…
HIVEP3	1.6735	0.00599196	0.0630354	GO:0000981,GO:0001067,GO:0003674,GO:0003676,GO:0003677,GO:0003700,GO:0005488,GO:0005575,GO:0005622,GO:0005623,GO:0005634,GO:0005737,GO:0005829,GO:0006139,GO:0006351,GO:0006355,GO:0006357,GO:0006366,GO:0006725,GO:0006807,GO:0007154,GO:0007165,GO:0007275,GO:0007517,GO:0007519,GO:0008150,GO:0008152,GO:0009058,GO:0009059,GO:0009888,GO:0009889,GO:0009891,GO:0009893,GO:0009987,GO:0010467,GO:0010468,GO:…
NCOA3	2.56348	0.00598794	0.0630354	GO:0000003,GO:0000228,GO:0000785,GO:0000790,GO:0000981,GO:0000982,GO:0000988,GO:0000989,GO:0000993,GO:0001012,GO:0001067,GO:0001076,GO:0001077,GO:0001098,GO:0001099,GO:0001134,GO:0001135,GO:0001228,GO:0001558,GO:0001701,GO:0001763,GO:0001890,GO:0001892,GO:0002009,GO:0003006,GO:0003674,GO:0003676,GO:0003677,GO:0003682,GO:0003700,GO:0003712,GO:0003713,GO:0003824,GO:0004402,GO:0005102,GO:0005488,GO:…
OGDH	1.85543	0.00609992	0.0640857	GO:0003674,GO:0003824,GO:0004591,GO:0005488,GO:0005515,GO:0005575,GO:0005622,GO:0005623,GO:0005634,GO:0005737,GO:0005739,GO:0005740,GO:0005759,GO:0005947,GO:0006082,GO:0006091,GO:0006099,GO:0006101,GO:0006103,GO:0006104,GO:0006139,GO:0006163,GO:0006464,GO:0006637,GO:0006725,GO:0006732,GO:0006733,GO:0006734,GO:0006753,GO:0006790,GO:0006793,GO:0006796,GO:0006807,GO:0006928,GO:0007275,GO:0007399,GO:…
AHNAK2_LOC118097957	1.54016	0.00629098	0.0654347	-
CIMIP2C	2.20803	0.00627609	0.0654347	-
GPRC5A_LOC118091444	2.91654	0.00630048	0.0654347	GO:0001932,GO:0001933,GO:0003674,GO:0004888,GO:0004930,GO:0005575,GO:0005622,GO:0005623,GO:0005634,GO:0005730,GO:0005886,GO:0005887,GO:0006469,GO:0007154,GO:0007165,GO:0007175,GO:0007176,GO:0007186,GO:0008150,GO:0009892,GO:0009966,GO:0009968,GO:0009987,GO:0010469,GO:0010563,GO:0010605,GO:0010646,GO:0010648,GO:0016020,GO:0016021,GO:0019220,GO:0019222,GO:0023051,GO:0023052,GO:0023057,GO:0031224,GO:…
NDUFAF2	-1.23958	0.0062558	0.0654347	GO:0005575,GO:0005622,GO:0005623,GO:0005737,GO:0005739,GO:0005740,GO:0005743,GO:0006091,GO:0006996,GO:0007005,GO:0008150,GO:0008152,GO:0009987,GO:0010257,GO:0015980,GO:0016020,GO:0016043,GO:0019866,GO:0022607,GO:0031090,GO:0031966,GO:0031967,GO:0031975,GO:0032981,GO:0033108,GO:0034622,GO:0043226,GO:0043227,GO:0043229,GO:0043231,GO:0043933,GO:0044085,GO:0044237,GO:0044422,GO:0044424,GO:0044429,GO:…
RAC1	1.06648	0.00630296	0.0654347	GO:0000003,GO:0000132,GO:0000139,GO:0000165,GO:0000166,GO:0000226,GO:0000242,GO:0000278,GO:0000768,GO:0000902,GO:0000904,GO:0001558,GO:0001654,GO:0001667,GO:0001700,GO:0001726,GO:0001736,GO:0001737,GO:0001738,GO:0001745,GO:0001751,GO:0001754,GO:0001764,GO:0001817,GO:0001818,GO:0001882,GO:0001883,GO:0001891,GO:0001894,GO:0001932,GO:0001934,GO:0001952,GO:0001954,GO:0002009,GO:0002064,GO:0002065,GO:…
TMEM109	-1.08318	0.00627826	0.0654347	GO:0005575,GO:0005622,GO:0005623,GO:0005634,GO:0005635,GO:0005737,GO:0005783,GO:0006915,GO:0006950,GO:0006974,GO:0007154,GO:0007165,GO:0008150,GO:0008219,GO:0008630,GO:0009314,GO:0009628,GO:0009987,GO:0010212,GO:0010332,GO:0010941,GO:0012501,GO:0012505,GO:0016020,GO:0023052,GO:0031090,GO:0031965,GO:0031967,GO:0031975,GO:0033554,GO:0035556,GO:0042771,GO:0043226,GO:0043227,GO:0043229,GO:0043231,GO:…
MRPL51	-1.15212	0.00632172	0.0655256	GO:0000313,GO:0000315,GO:0003674,GO:0003735,GO:0005198,GO:0005575,GO:0005622,GO:0005623,GO:0005737,GO:0005739,GO:0005740,GO:0005743,GO:0005759,GO:0005761,GO:0005762,GO:0005840,GO:0006412,GO:0006414,GO:0006415,GO:0006518,GO:0006807,GO:0008150,GO:0008152,GO:0009058,GO:0009059,GO:0009987,GO:0010467,GO:0015934,GO:0016020,GO:0016043,GO:0019538,GO:0019866,GO:0022411,GO:0031090,GO:0031966,GO:0031967,GO:…
RTN3	1.16422	0.00632833	0.0655256	GO:0005575,GO:0005576,GO:0005615,GO:0005622,GO:0005623,GO:0005737,GO:0005783,GO:0005789,GO:0005886,GO:0006996,GO:0007029,GO:0008150,GO:0009987,GO:0010256,GO:0012505,GO:0016020,GO:0016043,GO:0022607,GO:0031984,GO:0042175,GO:0043226,GO:0043227,GO:0043229,GO:0043231,GO:0044085,GO:0044421,GO:0044422,GO:0044424,GO:0044425,GO:0044432,GO:0044444,GO:0044446,GO:0044464,GO:0071786,GO:0071787,GO:0071840,GO:…
AKAP17A_LOC118084361	2.26954	0.00635076	0.0656717	-
EMP1	1.116	0.00640898	0.066187	GO:0005575,GO:0005623,GO:0005886,GO:0007275,GO:0008150,GO:0008219,GO:0008283,GO:0008544,GO:0009888,GO:0009987,GO:0016020,GO:0016021,GO:0016043,GO:0022607,GO:0030030,GO:0030031,GO:0031224,GO:0032060,GO:0032501,GO:0032502,GO:0044085,GO:0044425,GO:0044464,GO:0048856,GO:0071840,GO:0071944,GO:0120031,GO:0120036
C7H1orf52	-1.57087	0.00647239	0.0666706	GO:0005575,GO:0005622,GO:0005623,GO:0005634,GO:0043226,GO:0043227,GO:0043229,GO:0043231,GO:0044424,GO:0044464
CHCHD6	-1.53456	0.00647271	0.0666706	GO:0005575,GO:0005622,GO:0005623,GO:0005737,GO:0005739,GO:0005740,GO:0005743,GO:0005829,GO:0006950,GO:0006974,GO:0006996,GO:0007005,GO:0007006,GO:0007007,GO:0008150,GO:0009987,GO:0016020,GO:0016021,GO:0016043,GO:0019866,GO:0031090,GO:0031224,GO:0031300,GO:0031301,GO:0031304,GO:0031305,GO:0031966,GO:0031967,GO:0031975,GO:0032592,GO:0032991,GO:0033554,GO:0042407,GO:0043226,GO:0043227,GO:0043229,GO:…
LOC118085216	1.55944	0.00670827	0.0687742	-
POLR2E	-1.0576	0.00670109	0.0687742	GO:0000375,GO:0000377,GO:0000398,GO:0000428,GO:0003674,GO:0003824,GO:0003899,GO:0005575,GO:0005622,GO:0005623,GO:0005634,GO:0005654,GO:0005665,GO:0005666,GO:0005730,GO:0005736,GO:0005737,GO:0005829,GO:0006139,GO:0006259,GO:0006281,GO:0006283,GO:0006289,GO:0006351,GO:0006352,GO:0006353,GO:0006354,GO:0006360,GO:0006361,GO:0006363,GO:0006366,GO:0006367,GO:0006368,GO:0006370,GO:0006396,GO:0006397,GO:…
RRAS	1.55012	0.0067118	0.0687742	GO:0000166,GO:0001882,GO:0001883,GO:0001932,GO:0002376,GO:0002520,GO:0002521,GO:0003674,GO:0003824,GO:0003924,GO:0005488,GO:0005575,GO:0005622,GO:0005623,GO:0005737,GO:0005829,GO:0005886,GO:0007154,GO:0007165,GO:0007264,GO:0007265,GO:0007275,GO:0008150,GO:0009653,GO:0009966,GO:0009987,GO:0010171,GO:0010646,GO:0016020,GO:0016462,GO:0016787,GO:0016817,GO:0016818,GO:0017076,GO:0017111,GO:0019001,GO:…
BOK	3.27241	0.00676833	0.0690052	GO:0000003,GO:0000139,GO:0001836,GO:0003006,GO:0003254,GO:0003674,GO:0005102,GO:0005488,GO:0005515,GO:0005575,GO:0005622,GO:0005623,GO:0005634,GO:0005737,GO:0005739,GO:0005740,GO:0005741,GO:0005743,GO:0005768,GO:0005769,GO:0005783,GO:0005789,GO:0005794,GO:0005801,GO:0005802,GO:0006810,GO:0006839,GO:0006873,GO:0006874,GO:0006875,GO:0006915,GO:0006919,GO:0006921,GO:0006950,GO:0006974,GO:0006996,GO:…
CHGB	2.75444	0.00675838	0.0690052	GO:0003674,GO:0005102,GO:0005179,GO:0005488,GO:0005515,GO:0005575,GO:0005576,GO:0005622,GO:0005623,GO:0005737,GO:0005783,GO:0005788,GO:0006464,GO:0006807,GO:0006810,GO:0006887,GO:0008150,GO:0008152,GO:0009966,GO:0009987,GO:0010469,GO:0010646,GO:0012505,GO:0012506,GO:0016020,GO:0016192,GO:0019538,GO:0023051,GO:0030133,GO:0030141,GO:0030545,GO:0030658,GO:0030659,GO:0031090,GO:0031410,GO:0031974,GO:…
SIRT6	1.71025	0.00675499	0.0690052	GO:0000003,GO:0000018,GO:0000166,GO:0000228,GO:0000578,GO:0000781,GO:0000784,GO:0000785,GO:0000790,GO:0000792,GO:0001672,GO:0001936,GO:0001938,GO:0003002,GO:0003006,GO:0003007,GO:0003241,GO:0003245,GO:0003247,GO:0003674,GO:0003682,GO:0003712,GO:0003714,GO:0003824,GO:0003950,GO:0003956,GO:0004407,GO:0005488,GO:0005515,GO:0005575,GO:0005622,GO:0005623,GO:0005634,GO:0005635,GO:0005643,GO:0005654,GO:…
COX5A_LOC118083695	1.09411	0.00679278	0.0691549	GO:0003674,GO:0003824,GO:0004129,GO:0005215,GO:0005575,GO:0005622,GO:0005623,GO:0005737,GO:0005739,GO:0005740,GO:0005743,GO:0005746,GO:0005751,GO:0006091,GO:0006119,GO:0006123,GO:0006139,GO:0006163,GO:0006725,GO:0006753,GO:0006793,GO:0006796,GO:0006807,GO:0006810,GO:0006811,GO:0006812,GO:0008150,GO:0008152,GO:0008324,GO:0009055,GO:0009060,GO:0009117,GO:0009123,GO:0009126,GO:0009141,GO:0009144,GO:…
BCL6B	2.8288	0.0069294	0.0704548	GO:0000122,GO:0000976,GO:0000977,GO:0000981,GO:0001012,GO:0001067,GO:0001227,GO:0002376,GO:0003674,GO:0003676,GO:0003677,GO:0003690,GO:0003700,GO:0005488,GO:0005575,GO:0005622,GO:0005623,GO:0005634,GO:0006355,GO:0006357,GO:0006955,GO:0008150,GO:0009889,GO:0009890,GO:0009892,GO:0010468,GO:0010556,GO:0010558,GO:0010605,GO:0010629,GO:0019219,GO:0019222,GO:0031323,GO:0031324,GO:0031326,GO:0031327,GO:…
ATP6V0A1	1.61788	0.00702524	0.0707169	GO:0000041,GO:0000323,GO:0001666,GO:0001775,GO:0002119,GO:0002164,GO:0002252,GO:0002263,GO:0002274,GO:0002275,GO:0002283,GO:0002366,GO:0002376,GO:0002443,GO:0002444,GO:0002446,GO:0003674,GO:0003824,GO:0005215,GO:0005488,GO:0005515,GO:0005575,GO:0005622,GO:0005623,GO:0005634,GO:0005654,GO:0005737,GO:0005764,GO:0005765,GO:0005768,GO:0005773,GO:0005774,GO:0005794,GO:0005829,GO:0005886,GO:0006139,GO:…
GIPC1	2.52644	0.00699019	0.0707169	GO:0000902,GO:0000904,GO:0001667,GO:0001736,GO:0001738,GO:0001965,GO:0002009,GO:0003674,GO:0003779,GO:0005096,GO:0005102,GO:0005488,GO:0005515,GO:0005575,GO:0005622,GO:0005623,GO:0005737,GO:0005829,GO:0005903,GO:0005938,GO:0006605,GO:0006810,GO:0006811,GO:0006820,GO:0006835,GO:0006865,GO:0006886,GO:0006928,GO:0006935,GO:0007154,GO:0007164,GO:0007165,GO:0007186,GO:0007267,GO:0007268,GO:0007275,GO:…
GPSM2	2.54968	0.00699883	0.0707169	GO:0000132,GO:0000226,GO:0000278,GO:0000922,GO:0001709,GO:0001965,GO:0003674,GO:0005092,GO:0005096,GO:0005488,GO:0005515,GO:0005575,GO:0005622,GO:0005623,GO:0005737,GO:0005813,GO:0005815,GO:0005819,GO:0005829,GO:0005856,GO:0005938,GO:0006996,GO:0007010,GO:0007017,GO:0007049,GO:0007051,GO:0007052,GO:0007154,GO:0007163,GO:0007165,GO:0007186,GO:0007264,GO:0007265,GO:0007275,GO:0007346,GO:0007399,GO:…
MARCKSL1	1.47579	0.00702171	0.0707169	GO:0005575,GO:0005623,GO:0005886,GO:0008150,GO:0008284,GO:0016020,GO:0042127,GO:0044464,GO:0048518,GO:0048522,GO:0050789,GO:0050794,GO:0065007,GO:0071944
PRPF38A	-1.3436	0.0070234	0.0707169	GO:0000375,GO:0000377,GO:0000398,GO:0003674,GO:0005488,GO:0005515,GO:0005575,GO:0005622,GO:0005623,GO:0005634,GO:0005635,GO:0005654,GO:0005681,GO:0006139,GO:0006396,GO:0006397,GO:0006725,GO:0006807,GO:0007346,GO:0008150,GO:0008152,GO:0008380,GO:0009987,GO:0010389,GO:0010467,GO:0010564,GO:0012505,GO:0016020,GO:0016070,GO:0016071,GO:0031090,GO:0031965,GO:0031967,GO:0031974,GO:0031975,GO:0031981,GO:…
SELENOS	-1.07212	0.00696793	0.0707169	GO:0001505,GO:0001817,GO:0001818,GO:0002020,GO:0002237,GO:0002673,GO:0002674,GO:0002682,GO:0002683,GO:0002861,GO:0002862,GO:0002864,GO:0002865,GO:0003674,GO:0005488,GO:0005515,GO:0005575,GO:0005576,GO:0005615,GO:0005622,GO:0005623,GO:0005737,GO:0005783,GO:0005789,GO:0005856,GO:0005874,GO:0005881,GO:0005886,GO:0005979,GO:0006109,GO:0006111,GO:0006464,GO:0006508,GO:0006511,GO:0006807,GO:0006810,GO:…
SOAT1_LOC118088264	-1.30257	0.00702687	0.0707169	GO:0000062,GO:0000166,GO:0003674,GO:0003824,GO:0004772,GO:0005488,GO:0005496,GO:0005575,GO:0005622,GO:0005623,GO:0005737,GO:0005783,GO:0005789,GO:0006066,GO:0006629,GO:0006810,GO:0006869,GO:0008150,GO:0008152,GO:0008202,GO:0008203,GO:0008289,GO:0008374,GO:0009889,GO:0009891,GO:0009893,GO:0009987,GO:0010556,GO:0010557,GO:0010559,GO:0010560,GO:0010604,GO:0010742,GO:0010876,GO:0010878,GO:0012505,GO:…
SLC4A2	2.62254	0.00704321	0.070791	GO:0000003,GO:0003674,GO:0005215,GO:0005452,GO:0005488,GO:0005515,GO:0005575,GO:0005623,GO:0005886,GO:0005887,GO:0006810,GO:0006811,GO:0006812,GO:0006814,GO:0006820,GO:0006821,GO:0006873,GO:0006885,GO:0007275,GO:0007276,GO:0007283,GO:0008150,GO:0008324,GO:0008509,GO:0008510,GO:0008514,GO:0009987,GO:0015075,GO:0015077,GO:0015081,GO:0015103,GO:0015106,GO:0015108,GO:0015291,GO:0015293,GO:0015294,GO:…
ZNF34_LOC118081167	2.44903	0.00706178	0.0708874	GO:0000981,GO:0003674,GO:0003700,GO:0005575,GO:0005622,GO:0005623,GO:0005634,GO:0005654,GO:0005737,GO:0005829,GO:0006355,GO:0006357,GO:0008150,GO:0009889,GO:0010468,GO:0010556,GO:0019219,GO:0019222,GO:0031323,GO:0031326,GO:0031974,GO:0031981,GO:0043226,GO:0043227,GO:0043229,GO:0043231,GO:0043233,GO:0044422,GO:0044424,GO:0044428,GO:0044444,GO:0044446,GO:0044464,GO:0050789,GO:0050794,GO:0051171,GO:…
APEX1	1.28533	0.00712757	0.0711013	GO:0000228,GO:0000302,GO:0000723,GO:0000781,GO:0000784,GO:0001947,GO:0002009,GO:0002119,GO:0002164,GO:0003007,GO:0003008,GO:0003013,GO:0003015,GO:0003143,GO:0003674,GO:0003676,GO:0003677,GO:0003682,GO:0003684,GO:0003690,GO:0003691,GO:0003712,GO:0003713,GO:0003714,GO:0003824,GO:0003906,GO:0004518,GO:0004519,GO:0004520,GO:0004521,GO:0004523,GO:0004527,GO:0004528,GO:0004529,GO:0004536,GO:0004540,GO:…
CCDC24	2.04022	0.00711284	0.0711013	-
CXXC1	-1.00138	0.00713716	0.0711013	GO:0000976,GO:0000981,GO:0000987,GO:0001067,GO:0003674,GO:0003676,GO:0003677,GO:0003690,GO:0003700,GO:0005488,GO:0005575,GO:0005622,GO:0005623,GO:0005634,GO:0005654,GO:0005737,GO:0005829,GO:0006325,GO:0006355,GO:0006357,GO:0006464,GO:0006479,GO:0006807,GO:0006950,GO:0006986,GO:0006996,GO:0007154,GO:0007165,GO:0008150,GO:0008152,GO:0008213,GO:0009889,GO:0009891,GO:0009893,GO:0009987,GO:0010033,GO:…
MFAP4	1.7634	0.00710956	0.0711013	GO:0001527,GO:0005575,GO:0005576,GO:0008150,GO:0009314,GO:0009411,GO:0009416,GO:0009628,GO:0009650,GO:0009987,GO:0010224,GO:0010712,GO:0016043,GO:0019222,GO:0022607,GO:0030198,GO:0031012,GO:0034644,GO:0043062,GO:0044085,GO:0044420,GO:0044421,GO:0048251,GO:0050789,GO:0050896,GO:0051716,GO:0065007,GO:0071214,GO:0071478,GO:0071482,GO:0071493,GO:0071840,GO:0071953,GO:0085029,GO:0097435,GO:0099080,GO:…
NSD3	1.55871	0.0071559	0.0711083	GO:0000003,GO:0000228,GO:0000775,GO:0000785,GO:0000792,GO:0000803,GO:0000805,GO:0003006,GO:0003674,GO:0003676,GO:0003677,GO:0003682,GO:0003824,GO:0005488,GO:0005575,GO:0005622,GO:0005623,GO:0005634,GO:0005654,GO:0005694,GO:0005700,GO:0005721,GO:0006325,GO:0006355,GO:0006464,GO:0006479,GO:0006807,GO:0006996,GO:0007275,GO:0007530,GO:0008150,GO:0008152,GO:0008168,GO:0008170,GO:0008213,GO:0008276,GO:…
TXNDC12	-1.32138	0.00715188	0.0711083	GO:0003674,GO:0003824,GO:0005575,GO:0005622,GO:0005623,GO:0005737,GO:0005783,GO:0005788,GO:0008150,GO:0008152,GO:0009966,GO:0009968,GO:0009987,GO:0010646,GO:0010648,GO:0010941,GO:0012505,GO:0015036,GO:0015037,GO:0016491,GO:0016667,GO:0023051,GO:0023057,GO:0030154,GO:0031974,GO:0032502,GO:0042981,GO:0043066,GO:0043067,GO:0043069,GO:0043226,GO:0043227,GO:0043229,GO:0043231,GO:0043233,GO:0044422,GO:…
CBR3_LOC118085408	1.28511	0.00718196	0.071188	GO:0000003,GO:0000166,GO:0000253,GO:0001516,GO:0001542,GO:0001676,GO:0002237,GO:0003006,GO:0003008,GO:0003674,GO:0003824,GO:0004090,GO:0005488,GO:0005575,GO:0005622,GO:0005623,GO:0005634,GO:0005654,GO:0005737,GO:0005829,GO:0005886,GO:0005902,GO:0006082,GO:0006629,GO:0006631,GO:0006633,GO:0006636,GO:0006690,GO:0006692,GO:0006693,GO:0006706,GO:0006732,GO:0006766,GO:0006775,GO:0006805,GO:0007275,GO:…
PACC1	-1.95478	0.00717838	0.071188	GO:0005575,GO:0005623,GO:0009986,GO:0044464
FOXJ1	2.62315	0.00719797	0.0712572	GO:0000003,GO:0000122,GO:0000976,GO:0000977,GO:0000978,GO:0000981,GO:0000982,GO:0000987,GO:0001012,GO:0001067,GO:0001077,GO:0001228,GO:0001655,GO:0001656,GO:0001657,GO:0001817,GO:0001818,GO:0001822,GO:0001823,GO:0001947,GO:0002009,GO:0002064,GO:0002376,GO:0002507,GO:0002508,GO:0002520,GO:0002634,GO:0002635,GO:0002643,GO:0002645,GO:0002646,GO:0002648,GO:0002661,GO:0002663,GO:0002682,GO:0002683,GO:…
C14H7orf50	1.60856	0.00725838	0.0716754	-
COL5A1	3.14744	0.00724933	0.0716754	GO:0001568,GO:0001654,GO:0001944,GO:0002009,GO:0002011,GO:0003007,GO:0003674,GO:0005102,GO:0005178,GO:0005198,GO:0005201,GO:0005488,GO:0005515,GO:0005539,GO:0005575,GO:0005576,GO:0005581,GO:0005583,GO:0005588,GO:0005604,GO:0005622,GO:0005623,GO:0005737,GO:0005783,GO:0005788,GO:0006928,GO:0006950,GO:0007009,GO:0007155,GO:0007275,GO:0007423,GO:0007507,GO:0008150,GO:0008152,GO:0008201,GO:0009058,GO:…
DBI	-1.17618	0.00727035	0.0717038	GO:0000062,GO:0000166,GO:0001662,GO:0001942,GO:0002209,GO:0003008,GO:0003674,GO:0005102,GO:0005488,GO:0005515,GO:0005575,GO:0005576,GO:0005615,GO:0005622,GO:0005623,GO:0005634,GO:0005737,GO:0005783,GO:0005788,GO:0005794,GO:0005886,GO:0006139,GO:0006163,GO:0006629,GO:0006637,GO:0006638,GO:0006639,GO:0006641,GO:0006644,GO:0006650,GO:0006694,GO:0006725,GO:0006732,GO:0006753,GO:0006790,GO:0006793,GO:…
B3GNT7	2.78014	0.00730095	0.0717366	GO:0000139,GO:0003674,GO:0003824,GO:0005575,GO:0005622,GO:0005623,GO:0005737,GO:0005794,GO:0006022,GO:0006023,GO:0006024,GO:0006082,GO:0006464,GO:0006486,GO:0006493,GO:0006790,GO:0006807,GO:0008150,GO:0008152,GO:0008194,GO:0008375,GO:0008378,GO:0008499,GO:0008532,GO:0009058,GO:0009059,GO:0009100,GO:0009101,GO:0009987,GO:0012505,GO:0016020,GO:0016266,GO:0016740,GO:0016757,GO:0016758,GO:0018146,GO:…
IER3IP1	-1.06648	0.00728581	0.0717366	-
UTP23	-1.46813	0.00729528	0.0717366	GO:0000462,GO:0000469,GO:0000478,GO:0000479,GO:0000480,GO:0003674,GO:0003676,GO:0003723,GO:0003729,GO:0003730,GO:0005488,GO:0005575,GO:0005622,GO:0005623,GO:0005634,GO:0005730,GO:0006139,GO:0006364,GO:0006396,GO:0006725,GO:0006807,GO:0008150,GO:0008152,GO:0009987,GO:0010467,GO:0016070,GO:0016072,GO:0019843,GO:0022613,GO:0030490,GO:0030684,GO:0031974,GO:0031981,GO:0032040,GO:0032991,GO:0034470,GO:…
STARD8	1.66184	0.00731256	0.0717613	GO:0000132,GO:0000226,GO:0000278,GO:0000902,GO:0000910,GO:0000912,GO:0001655,GO:0001667,GO:0001700,GO:0001894,GO:0002009,GO:0002165,GO:0003674,GO:0005096,GO:0005488,GO:0005515,GO:0005575,GO:0005622,GO:0005623,GO:0005737,GO:0005829,GO:0005886,GO:0005938,GO:0006928,GO:0006996,GO:0007010,GO:0007017,GO:0007049,GO:0007051,GO:0007052,GO:0007088,GO:0007091,GO:0007154,GO:0007163,GO:0007165,GO:0007166,GO:…
GPRIN3	1.78527	0.00733712	0.0719129	-
RAB11B	1.43991	0.0073498	0.0719478	GO:0000003,GO:0000041,GO:0000166,GO:0000226,GO:0000280,GO:0000902,GO:0000910,GO:0000916,GO:0001654,GO:0001667,GO:0001678,GO:0001700,GO:0001709,GO:0001745,GO:0001751,GO:0001754,GO:0001775,GO:0001881,GO:0001882,GO:0001883,GO:0002009,GO:0002064,GO:0002065,GO:0002066,GO:0002376,GO:0002790,GO:0003002,GO:0003006,GO:0003674,GO:0003824,GO:0003924,GO:0005488,GO:0005515,GO:0005525,GO:0005575,GO:0005622,GO:…
NMD3	-1.25604	0.0073665	0.0720219	GO:0000054,GO:0000055,GO:0003674,GO:0005488,GO:0005515,GO:0005575,GO:0005622,GO:0005623,GO:0005634,GO:0005654,GO:0005730,GO:0005737,GO:0006403,GO:0006405,GO:0006611,GO:0006810,GO:0006886,GO:0006913,GO:0008104,GO:0008150,GO:0009889,GO:0009891,GO:0009893,GO:0010556,GO:0010557,GO:0010604,GO:0015031,GO:0015833,GO:0015931,GO:0019219,GO:0019222,GO:0022613,GO:0030674,GO:0031323,GO:0031325,GO:0031326,GO:…
LSM12	-1.16912	0.00743374	0.0725894	GO:0005575,GO:0005622,GO:0005623,GO:0005634,GO:0006139,GO:0006725,GO:0006807,GO:0008150,GO:0008152,GO:0009987,GO:0016070,GO:0034641,GO:0043170,GO:0043226,GO:0043227,GO:0043229,GO:0043231,GO:0044237,GO:0044238,GO:0044424,GO:0044464,GO:0046483,GO:0071704,GO:0090304,GO:1901360
TANC2	3.15931	0.00745081	0.0726662	GO:0000003,GO:0000768,GO:0001655,GO:0001667,GO:0001701,GO:0002064,GO:0002065,GO:0002066,GO:0003006,GO:0003674,GO:0005198,GO:0005488,GO:0005515,GO:0005575,GO:0005622,GO:0005623,GO:0005737,GO:0005912,GO:0006928,GO:0006949,GO:0006996,GO:0007010,GO:0007275,GO:0007276,GO:0007281,GO:0007292,GO:0007297,GO:0007298,GO:0007520,GO:0008150,GO:0008307,GO:0009653,GO:0009790,GO:0009792,GO:0009888,GO:0009986,GO:…
HEXDCL_LOC118092517	2.48715	0.00748939	0.0728623	-
CHPT1	-1.24607	0.00750396	0.0729141	GO:0000139,GO:0001558,GO:0003674,GO:0003824,GO:0004142,GO:0005488,GO:0005575,GO:0005622,GO:0005623,GO:0005737,GO:0005794,GO:0006629,GO:0006644,GO:0006650,GO:0006656,GO:0006657,GO:0006663,GO:0006793,GO:0006796,GO:0006807,GO:0008150,GO:0008152,GO:0008289,GO:0008610,GO:0008654,GO:0009058,GO:0009987,GO:0012505,GO:0016020,GO:0016740,GO:0016772,GO:0016780,GO:0017144,GO:0017169,GO:0019637,GO:0019992,GO:…
BNIP3L	1.99502	0.00751465	0.0729282	GO:0001666,GO:0002252,GO:0002376,GO:0003674,GO:0005488,GO:0005515,GO:0005521,GO:0005575,GO:0005622,GO:0005623,GO:0005634,GO:0005635,GO:0005654,GO:0005737,GO:0005739,GO:0005740,GO:0005741,GO:0005783,GO:0005829,GO:0006807,GO:0006810,GO:0006839,GO:0006915,GO:0006950,GO:0006952,GO:0006996,GO:0007005,GO:0007006,GO:0007154,GO:0007165,GO:0008150,GO:0008152,GO:0008219,GO:0008637,GO:0009056,GO:0009057,GO:…
MAN1B1	2.80609	0.00767076	0.0742604	GO:0000139,GO:0002252,GO:0002376,GO:0003674,GO:0003824,GO:0004553,GO:0004559,GO:0004571,GO:0005488,GO:0005509,GO:0005575,GO:0005622,GO:0005623,GO:0005737,GO:0005783,GO:0005789,GO:0005794,GO:0005975,GO:0006464,GO:0006491,GO:0006508,GO:0006511,GO:0006516,GO:0006517,GO:0006807,GO:0006950,GO:0008150,GO:0008152,GO:0009056,GO:0009057,GO:0009100,GO:0009311,GO:0009987,GO:0010033,GO:0010243,GO:0010498,GO:…
COPG2	1.27161	0.00769218	0.0743216	GO:0000003,GO:0000139,GO:0000278,GO:0000280,GO:0000281,GO:0000910,GO:0001763,GO:0002009,GO:0002164,GO:0002165,GO:0002168,GO:0002790,GO:0005575,GO:0005622,GO:0005623,GO:0005737,GO:0005783,GO:0005789,GO:0005793,GO:0005794,GO:0005798,GO:0005801,GO:0005829,GO:0006810,GO:0006888,GO:0006890,GO:0006891,GO:0006996,GO:0007049,GO:0007112,GO:0007140,GO:0007275,GO:0007276,GO:0007424,GO:0007431,GO:0007435,GO:…
LRIG2	-1.46696	0.00771582	0.0743216	GO:0003008,GO:0003674,GO:0005102,GO:0005114,GO:0005126,GO:0005160,GO:0005488,GO:0005515,GO:0005575,GO:0005622,GO:0005623,GO:0005886,GO:0005887,GO:0007154,GO:0007165,GO:0007166,GO:0007167,GO:0007178,GO:0007179,GO:0007275,GO:0007399,GO:0007600,GO:0007605,GO:0008150,GO:0009719,GO:0009892,GO:0009894,GO:0009895,GO:0009966,GO:0009967,GO:0009987,GO:0010033,GO:0010453,GO:0010470,GO:0010605,GO:0010640,GO:…
ST3GAL4	1.68077	0.00770965	0.0743216	GO:0000139,GO:0003008,GO:0003674,GO:0003824,GO:0003836,GO:0005575,GO:0005576,GO:0005622,GO:0005623,GO:0005737,GO:0005794,GO:0005795,GO:0005975,GO:0006022,GO:0006023,GO:0006024,GO:0006082,GO:0006464,GO:0006486,GO:0006487,GO:0006493,GO:0006629,GO:0006643,GO:0006664,GO:0006790,GO:0006807,GO:0008150,GO:0008152,GO:0008373,GO:0008610,GO:0009058,GO:0009059,GO:0009100,GO:0009101,GO:0009247,GO:0009311,GO:…
TNFRSF6B	3.07167	0.00772417	0.0743216	GO:0002237,GO:0002376,GO:0003674,GO:0004888,GO:0005031,GO:0005035,GO:0005575,GO:0005576,GO:0005615,GO:0005623,GO:0005886,GO:0005887,GO:0006915,GO:0006950,GO:0006952,GO:0006954,GO:0006955,GO:0007154,GO:0007165,GO:0007166,GO:0007275,GO:0008150,GO:0008219,GO:0009605,GO:0009607,GO:0009617,GO:0009892,GO:0009987,GO:0010033,GO:0010466,GO:0010605,GO:0010941,GO:0010951,GO:0012501,GO:0016020,GO:0016021,GO:…
CNPY2	2.01913	0.00773474	0.0743327	GO:0002791,GO:0003002,GO:0003674,GO:0005488,GO:0005515,GO:0005575,GO:0005622,GO:0005623,GO:0005737,GO:0005783,GO:0006457,GO:0007154,GO:0007165,GO:0007166,GO:0007167,GO:0007275,GO:0007389,GO:0008150,GO:0009798,GO:0009888,GO:0009889,GO:0009891,GO:0009892,GO:0009893,GO:0009950,GO:0009951,GO:0009953,GO:0009987,GO:0010468,GO:0010556,GO:0010557,GO:0010604,GO:0010605,GO:0010629,GO:0010869,GO:0010870,GO:…
A2M_LOC118075317	4.39709	0.00776484	0.0744405	GO:0005575,GO:0005576
RNF39_LOC118080121	-1.28867	0.00775608	0.0744405	-
ABCF2	2.28056	0.00785725	0.0749347	GO:0000166,GO:0003674,GO:0005215,GO:0005488,GO:0005524,GO:0005575,GO:0005622,GO:0005623,GO:0005737,GO:0005739,GO:0005740,GO:0008144,GO:0017076,GO:0030554,GO:0031967,GO:0031975,GO:0032553,GO:0032555,GO:0032559,GO:0035639,GO:0036094,GO:0043167,GO:0043168,GO:0043226,GO:0043227,GO:0043229,GO:0043231,GO:0044422,GO:0044424,GO:0044429,GO:0044444,GO:0044446,GO:0044464,GO:0097159,GO:0097367,GO:1901265,GO:…
LOC118084158	2.54303	0.00784462	0.0749347	-
SPTAN1	2.1923	0.00786386	0.0749347	GO:0000003,GO:0000149,GO:0000165,GO:0000902,GO:0000904,GO:0001709,GO:0001775,GO:0002064,GO:0002065,GO:0002066,GO:0002119,GO:0002164,GO:0002252,GO:0002263,GO:0002274,GO:0002275,GO:0002283,GO:0002366,GO:0002376,GO:0002443,GO:0002444,GO:0002446,GO:0003006,GO:0003674,GO:0003779,GO:0005085,GO:0005088,GO:0005198,GO:0005200,GO:0005488,GO:0005515,GO:0005575,GO:0005576,GO:0005622,GO:0005623,GO:0005737,GO:…
TGFBI	1.36333	0.00783414	0.0749347	GO:0001525,GO:0001568,GO:0001944,GO:0003008,GO:0003674,GO:0005102,GO:0005178,GO:0005488,GO:0005515,GO:0005518,GO:0005575,GO:0005576,GO:0005604,GO:0005615,GO:0005622,GO:0005623,GO:0005737,GO:0005794,GO:0005802,GO:0005886,GO:0006807,GO:0007155,GO:0007162,GO:0007275,GO:0007600,GO:0007601,GO:0008150,GO:0008152,GO:0008283,GO:0009653,GO:0009987,GO:0012505,GO:0016020,GO:0016043,GO:0019538,GO:0022610,GO:…
ADGRA2	2.35272	0.00808436	0.0758605	GO:0001525,GO:0001568,GO:0001570,GO:0001667,GO:0001885,GO:0001944,GO:0002040,GO:0002064,GO:0003158,GO:0003674,GO:0004888,GO:0004930,GO:0005575,GO:0005623,GO:0005886,GO:0006928,GO:0007154,GO:0007165,GO:0007166,GO:0007186,GO:0007267,GO:0007275,GO:0007399,GO:0007417,GO:0008150,GO:0009653,GO:0009888,GO:0009966,GO:0009968,GO:0009986,GO:0009987,GO:0010594,GO:0010595,GO:0010631,GO:0010632,GO:0010634,GO:…
AQP8	1.33758	0.00805236	0.0758605	GO:0003674,GO:0005215,GO:0005372,GO:0005575,GO:0005622,GO:0005623,GO:0005886,GO:0005887,GO:0005929,GO:0006810,GO:0006811,GO:0006820,GO:0006833,GO:0006869,GO:0008150,GO:0009719,GO:0009987,GO:0010033,GO:0010243,GO:0010876,GO:0014070,GO:0014074,GO:0015250,GO:0015267,GO:0015318,GO:0015711,GO:0015718,GO:0015721,GO:0015722,GO:0015849,GO:0015850,GO:0016020,GO:0016021,GO:0016324,GO:0022803,GO:0022838,GO:…
ARPC1B	1.13201	0.00802475	0.0758605	GO:0000902,GO:0000904,GO:0001654,GO:0001700,GO:0001745,GO:0002252,GO:0002253,GO:0002376,GO:0002429,GO:0002431,GO:0002433,GO:0002682,GO:0002684,GO:0002757,GO:0002764,GO:0002768,GO:0003674,GO:0003779,GO:0005198,GO:0005200,GO:0005488,GO:0005515,GO:0005575,GO:0005622,GO:0005623,GO:0005737,GO:0005829,GO:0005856,GO:0005885,GO:0006810,GO:0006886,GO:0006897,GO:0006909,GO:0006996,GO:0007010,GO:0007015,GO:…
CCDC166_LOC118082643	2.64168	0.00802126	0.0758605	-
ETV1	1.95948	0.00799203	0.0758605	GO:0000902,GO:0000904,GO:0000976,GO:0000977,GO:0000978,GO:0000981,GO:0000982,GO:0000987,GO:0001012,GO:0001067,GO:0001077,GO:0001228,GO:0003674,GO:0003676,GO:0003677,GO:0003690,GO:0003700,GO:0005488,GO:0005575,GO:0005622,GO:0005623,GO:0005634,GO:0006139,GO:0006351,GO:0006355,GO:0006357,GO:0006366,GO:0006725,GO:0006807,GO:0006928,GO:0006935,GO:0007275,GO:0007399,GO:0007409,GO:0007411,GO:0007422,GO:…
HBE1_LOC118085062	2.39394	0.00806013	0.0758605	GO:0000122,GO:0003674,GO:0005344,GO:0005488,GO:0005515,GO:0005575,GO:0005576,GO:0005615,GO:0005622,GO:0005623,GO:0005737,GO:0005829,GO:0005833,GO:0006355,GO:0006357,GO:0006810,GO:0006950,GO:0007596,GO:0007599,GO:0008144,GO:0008150,GO:0009611,GO:0009889,GO:0009890,GO:0009892,GO:0009987,GO:0010468,GO:0010556,GO:0010558,GO:0010605,GO:0010629,GO:0015669,GO:0015671,GO:0015893,GO:0016043,GO:0019219,GO:…
LBR	-1.52232	0.00805932	0.0758605	GO:0003674,GO:0003676,GO:0003677,GO:0003682,GO:0003824,GO:0005048,GO:0005488,GO:0005515,GO:0005521,GO:0005575,GO:0005622,GO:0005623,GO:0005634,GO:0005635,GO:0005637,GO:0005639,GO:0005643,GO:0005652,GO:0005737,GO:0005783,GO:0005789,GO:0006066,GO:0006629,GO:0006694,GO:0006695,GO:0006996,GO:0006997,GO:0008139,GO:0008150,GO:0008152,GO:0008202,GO:0008203,GO:0008610,GO:0009058,GO:0009987,GO:0012505,GO:…
LOC118085214	7.16388	0.0080309	0.0758605	-
MTERF4	-1.5592	0.00808602	0.0758605	GO:0000154,GO:0000313,GO:0000315,GO:0000959,GO:0001510,GO:0001654,GO:0003674,GO:0003676,GO:0003723,GO:0003727,GO:0005488,GO:0005575,GO:0005622,GO:0005623,GO:0005737,GO:0005739,GO:0005759,GO:0005761,GO:0005762,GO:0005829,GO:0005840,GO:0006139,GO:0006351,GO:0006364,GO:0006390,GO:0006396,GO:0006605,GO:0006626,GO:0006725,GO:0006807,GO:0006810,GO:0006839,GO:0006886,GO:0006996,GO:0007005,GO:0007275,GO:…
PDCL	1.38912	0.00801918	0.0758605	GO:0003008,GO:0003674,GO:0005488,GO:0005515,GO:0005575,GO:0005622,GO:0005623,GO:0005737,GO:0005829,GO:0006139,GO:0006457,GO:0006725,GO:0006807,GO:0007154,GO:0007165,GO:0007600,GO:0007601,GO:0008150,GO:0008152,GO:0008277,GO:0008589,GO:0008616,GO:0009058,GO:0009116,GO:0009119,GO:0009163,GO:0009966,GO:0009967,GO:0009987,GO:0010646,GO:0010647,GO:0016043,GO:0018130,GO:0019438,GO:0022607,GO:0023051,GO:…
PITHD1	-1.01352	0.00808161	0.0758605	GO:0005575,GO:0005622,GO:0005623,GO:0005634,GO:0006950,GO:0006974,GO:0008150,GO:0009987,GO:0033554,GO:0043226,GO:0043227,GO:0043229,GO:0043231,GO:0044424,GO:0044464,GO:0050896,GO:0051716
KRT18	1.1453	0.00810131	0.0759137	GO:0003674,GO:0005488,GO:0005515,GO:0005575,GO:0005622,GO:0005623,GO:0005634,GO:0005730,GO:0005737,GO:0005813,GO:0005815,GO:0005829,GO:0005856,GO:0005882,GO:0006810,GO:0006892,GO:0006893,GO:0006915,GO:0006996,GO:0007010,GO:0007154,GO:0007165,GO:0007166,GO:0007275,GO:0008104,GO:0008150,GO:0008219,GO:0008544,GO:0009653,GO:0009888,GO:0009913,GO:0009987,GO:0010033,GO:0010941,GO:0012501,GO:0015031,GO:…
ODAD3	1.93944	0.00812004	0.075999	GO:0000226,GO:0001578,GO:0003341,GO:0005575,GO:0005622,GO:0005623,GO:0005737,GO:0005814,GO:0005815,GO:0005856,GO:0005929,GO:0005930,GO:0006928,GO:0006996,GO:0007010,GO:0007017,GO:0007018,GO:0007275,GO:0007368,GO:0007389,GO:0007507,GO:0008150,GO:0009605,GO:0009628,GO:0009629,GO:0009799,GO:0009855,GO:0009987,GO:0015630,GO:0016043,GO:0022607,GO:0030030,GO:0030031,GO:0031344,GO:0031514,GO:0032501,GO:…
STAU1	-1.13005	0.00821383	0.0767857	GO:0000003,GO:0000578,GO:0000932,GO:0001709,GO:0003002,GO:0003006,GO:0003008,GO:0003674,GO:0003676,GO:0003723,GO:0003725,GO:0003729,GO:0003730,GO:0005488,GO:0005515,GO:0005575,GO:0005622,GO:0005623,GO:0005737,GO:0005783,GO:0005791,GO:0005829,GO:0005856,GO:0005875,GO:0005886,GO:0005938,GO:0006403,GO:0006417,GO:0007017,GO:0007028,GO:0007275,GO:0007276,GO:0007281,GO:0007292,GO:0007308,GO:0007309,GO:…
FAM83H	1.75693	0.00822565	0.0768052	GO:0003674,GO:0005488,GO:0005515,GO:0006996,GO:0007010,GO:0008104,GO:0008150,GO:0009987,GO:0016043,GO:0019215,GO:0019899,GO:0019900,GO:0019901,GO:0030334,GO:0030335,GO:0032879,GO:0033036,GO:0033365,GO:0034613,GO:0040012,GO:0040017,GO:0044380,GO:0044877,GO:0045103,GO:0045104,GO:0048518,GO:0048522,GO:0050789,GO:0050794,GO:0051179,GO:0051270,GO:0051272,GO:0051641,GO:0065007,GO:0070727,GO:0071840,GO:…
DHRS3	2.75684	0.00838375	0.0774745	GO:0000166,GO:0001501,GO:0001523,GO:0001750,GO:0003007,GO:0003008,GO:0003151,GO:0003205,GO:0003206,GO:0003279,GO:0003674,GO:0003824,GO:0004033,GO:0004745,GO:0005488,GO:0005575,GO:0005622,GO:0005623,GO:0005737,GO:0005783,GO:0005789,GO:0005886,GO:0005929,GO:0006066,GO:0006091,GO:0006629,GO:0006720,GO:0006721,GO:0007275,GO:0007507,GO:0007600,GO:0007601,GO:0008106,GO:0008150,GO:0008152,GO:0009055,GO:…
DUS3L	2.43251	0.00834348	0.0774745	GO:0002943,GO:0003674,GO:0003824,GO:0006139,GO:0006396,GO:0006399,GO:0006400,GO:0006725,GO:0006807,GO:0008033,GO:0008150,GO:0008152,GO:0009451,GO:0009987,GO:0010467,GO:0016070,GO:0016491,GO:0016627,GO:0017150,GO:0034470,GO:0034641,GO:0034660,GO:0043170,GO:0043412,GO:0044237,GO:0044238,GO:0046483,GO:0055114,GO:0071704,GO:0090304,GO:0140098,GO:0140101,GO:1901360
HES1	3.20868	0.00837529	0.0774745	GO:0000003,GO:0000122,GO:0000785,GO:0000902,GO:0000904,GO:0000976,GO:0000977,GO:0000978,GO:0000981,GO:0000982,GO:0000987,GO:0001012,GO:0001067,GO:0001078,GO:0001101,GO:0001227,GO:0001568,GO:0001655,GO:0001656,GO:0001657,GO:0001701,GO:0001708,GO:0001709,GO:0001822,GO:0001823,GO:0001889,GO:0001890,GO:0001892,GO:0001932,GO:0001934,GO:0001944,GO:0002009,GO:0002065,GO:0002085,GO:0002376,GO:0002520,GO:…
LOC118088832	1.60451	0.00837665	0.0774745	GO:0003674,GO:0005215,GO:0005488,GO:0005575,GO:0005623,GO:0006810,GO:0006811,GO:0006820,GO:0006855,GO:0008144,GO:0008150,GO:0008509,GO:0008514,GO:0015075,GO:0015238,GO:0015711,GO:0015893,GO:0019842,GO:0022857,GO:0031644,GO:0031645,GO:0032217,GO:0032218,GO:0034220,GO:0035461,GO:0036094,GO:0042221,GO:0042493,GO:0043167,GO:0043168,GO:0044057,GO:0048519,GO:0050789,GO:0050896,GO:0051179,GO:0051180,GO:…
RNF39_LOC118080118	1.64847	0.00832922	0.0774745	-
SDC4	1.15024	0.00835958	0.0774745	GO:0000323,GO:0001523,GO:0001655,GO:0001657,GO:0001822,GO:0001823,GO:0001838,GO:0001841,GO:0001843,GO:0001932,GO:0001934,GO:0001952,GO:0001954,GO:0001968,GO:0002009,GO:0002011,GO:0002376,GO:0002682,GO:0002683,GO:0002694,GO:0002695,GO:0003674,GO:0005080,GO:0005488,GO:0005515,GO:0005575,GO:0005576,GO:0005622,GO:0005623,GO:0005737,GO:0005764,GO:0005773,GO:0005775,GO:0005794,GO:0005796,GO:0005886,GO:…
THAP5	-1.43614	0.00838571	0.0774745	GO:0000981,GO:0002020,GO:0003674,GO:0003700,GO:0005488,GO:0005515,GO:0005575,GO:0005622,GO:0005623,GO:0005634,GO:0006355,GO:0006357,GO:0008150,GO:0009889,GO:0010468,GO:0010556,GO:0019219,GO:0019222,GO:0019899,GO:0031323,GO:0031326,GO:0043226,GO:0043227,GO:0043229,GO:0043231,GO:0044424,GO:0044464,GO:0045786,GO:0048519,GO:0048523,GO:0050789,GO:0050794,GO:0051171,GO:0051252,GO:0051726,GO:0060255,GO:…
TRAF7	2.68441	0.00832296	0.0774745	GO:0000122,GO:0000151,GO:0000185,GO:0001932,GO:0001934,GO:0003674,GO:0003824,GO:0004842,GO:0005488,GO:0005575,GO:0005622,GO:0005623,GO:0005634,GO:0005737,GO:0005829,GO:0005886,GO:0006355,GO:0006357,GO:0006464,GO:0006807,GO:0006915,GO:0008150,GO:0008152,GO:0008219,GO:0008270,GO:0009889,GO:0009890,GO:0009892,GO:0009893,GO:0009966,GO:0009967,GO:0009987,GO:0010033,GO:0010468,GO:0010556,GO:0010558,GO:…
PRDX2	-1.25554	0.00840632	0.0775741	GO:0000122,GO:0000187,GO:0000302,GO:0000303,GO:0000305,GO:0001775,GO:0001932,GO:0001934,GO:0002237,GO:0002252,GO:0002376,GO:0002520,GO:0002532,GO:0002536,GO:0002679,GO:0002682,GO:0002683,GO:0002694,GO:0002695,GO:0002831,GO:0002832,GO:0003674,GO:0003824,GO:0004601,GO:0005488,GO:0005575,GO:0005622,GO:0005623,GO:0005737,GO:0005829,GO:0006355,GO:0006357,GO:0006801,GO:0006950,GO:0006952,GO:0006954,GO:…
BNIPL	1.85821	0.00848685	0.0782257	GO:0003674,GO:0005488,GO:0005515,GO:0005575,GO:0005622,GO:0005623,GO:0005634,GO:0005737,GO:0005829,GO:0006915,GO:0008150,GO:0008219,GO:0008285,GO:0009987,GO:0012501,GO:0040008,GO:0040009,GO:0042127,GO:0042802,GO:0043226,GO:0043227,GO:0043229,GO:0043231,GO:0044424,GO:0044444,GO:0044464,GO:0048519,GO:0048523,GO:0050789,GO:0050794,GO:0065007
JKAMP	2.38961	0.00859814	0.0789904	GO:0003674,GO:0005488,GO:0005515,GO:0006508,GO:0006511,GO:0006807,GO:0006950,GO:0008150,GO:0008152,GO:0009056,GO:0009057,GO:0009987,GO:0010033,GO:0010243,GO:0010498,GO:0019538,GO:0019899,GO:0019941,GO:0030163,GO:0030433,GO:0031625,GO:0033554,GO:0034976,GO:0036503,GO:0042221,GO:0043161,GO:0043170,GO:0043632,GO:0044237,GO:0044238,GO:0044248,GO:0044257,GO:0044260,GO:0044265,GO:0044267,GO:0044389,GO:…
LOC118092287	-1.48632	0.00860447	0.0789904	-
ZMAT2	1.18561	0.00860986	0.0789904	GO:0000375,GO:0000377,GO:0000398,GO:0003674,GO:0003676,GO:0003723,GO:0005488,GO:0005575,GO:0005622,GO:0005623,GO:0005634,GO:0006139,GO:0006396,GO:0006397,GO:0006725,GO:0006807,GO:0008150,GO:0008152,GO:0008380,GO:0009987,GO:0010467,GO:0016070,GO:0016071,GO:0030532,GO:0032991,GO:0034641,GO:0043170,GO:0043226,GO:0043227,GO:0043229,GO:0043231,GO:0044237,GO:0044238,GO:0044422,GO:0044424,GO:0044428,GO:…
C7H6orf132	2.74594	0.00862993	0.0790826	-
FAM120C	1.31897	0.00864975	0.0791723	GO:0005575,GO:0005622,GO:0005623,GO:0005634,GO:0043226,GO:0043227,GO:0043229,GO:0043231,GO:0044424,GO:0044464
BOLA3	-1.27614	0.0086626	0.079198	GO:0000981,GO:0003674,GO:0003700,GO:0005575,GO:0005622,GO:0005623,GO:0005737,GO:0005739,GO:0006355,GO:0006357,GO:0008150,GO:0009889,GO:0010468,GO:0010556,GO:0019219,GO:0019222,GO:0031323,GO:0031326,GO:0043226,GO:0043227,GO:0043229,GO:0043231,GO:0044424,GO:0044444,GO:0044464,GO:0050789,GO:0050794,GO:0051171,GO:0051252,GO:0060255,GO:0065007,GO:0080090,GO:0140110,GO:1903506,GO:2000112,GO:2001141
STPG1	2.37201	0.00871123	0.0795505	GO:0005575,GO:0005622,GO:0005623,GO:0006810,GO:0006839,GO:0006915,GO:0006996,GO:0007005,GO:0007006,GO:0008150,GO:0008219,GO:0008637,GO:0009987,GO:0010941,GO:0010942,GO:0012501,GO:0016043,GO:0032092,GO:0035794,GO:0042981,GO:0043065,GO:0043067,GO:0043068,GO:0043393,GO:0043496,GO:0044093,GO:0044464,GO:0046902,GO:0048518,GO:0048522,GO:0050789,GO:0050794,GO:0051098,GO:0051099,GO:0051179,GO:0051234,GO:…
ADGRG1	2.63105	0.00874285	0.0797404	GO:0000003,GO:0001525,GO:0001568,GO:0001816,GO:0001944,GO:0003002,GO:0003006,GO:0003674,GO:0004888,GO:0004930,GO:0005488,GO:0005518,GO:0005539,GO:0005575,GO:0005623,GO:0005886,GO:0005887,GO:0006928,GO:0007154,GO:0007155,GO:0007165,GO:0007186,GO:0007264,GO:0007265,GO:0007266,GO:0007267,GO:0007275,GO:0007389,GO:0007399,GO:0007417,GO:0007420,GO:0007548,GO:0008150,GO:0008201,GO:0008284,GO:0008285,GO:…
LOC118079958	-1.36022	0.00878007	0.0797404	-
MED10	-1.11837	0.00879267	0.0797404	GO:0000151,GO:0000428,GO:0003674,GO:0003712,GO:0005488,GO:0005515,GO:0005575,GO:0005622,GO:0005623,GO:0005634,GO:0005654,GO:0005667,GO:0006139,GO:0006351,GO:0006352,GO:0006355,GO:0006357,GO:0006366,GO:0006367,GO:0006464,GO:0006725,GO:0006807,GO:0007275,GO:0007399,GO:0007406,GO:0007507,GO:0008150,GO:0008152,GO:0008285,GO:0009058,GO:0009059,GO:0009888,GO:0009889,GO:0009891,GO:0009893,GO:0009987,GO:…
NOL7	-1.07439	0.00878933	0.0797404	GO:0005575,GO:0005622,GO:0005623,GO:0005634,GO:0005730,GO:0005737,GO:0005739,GO:0031974,GO:0031981,GO:0043226,GO:0043227,GO:0043228,GO:0043229,GO:0043231,GO:0043232,GO:0043233,GO:0044422,GO:0044424,GO:0044428,GO:0044444,GO:0044446,GO:0044464,GO:0070013
NOP9	2.3589	0.00875559	0.0797404	-
SLC39A3	1.10564	0.00879104	0.0797404	GO:0000041,GO:0000902,GO:0001501,GO:0001701,GO:0001776,GO:0002260,GO:0002376,GO:0003674,GO:0005215,GO:0005385,GO:0005575,GO:0005623,GO:0005886,GO:0006810,GO:0006811,GO:0006812,GO:0006829,GO:0007275,GO:0008150,GO:0008324,GO:0009653,GO:0009790,GO:0009792,GO:0009887,GO:0009987,GO:0015075,GO:0015318,GO:0016020,GO:0016043,GO:0022857,GO:0022890,GO:0030001,GO:0032501,GO:0032502,GO:0032989,GO:0034220,GO:…
DYNLL1	-1.0506	0.00882186	0.0799133	GO:0000003,GO:0000086,GO:0000278,GO:0000775,GO:0000776,GO:0001505,GO:0001775,GO:0002252,GO:0002263,GO:0002274,GO:0002275,GO:0002283,GO:0002366,GO:0002376,GO:0002443,GO:0002444,GO:0002446,GO:0002478,GO:0002495,GO:0002504,GO:0002791,GO:0002793,GO:0003006,GO:0003674,GO:0004857,GO:0005488,GO:0005515,GO:0005575,GO:0005622,GO:0005623,GO:0005634,GO:0005694,GO:0005737,GO:0005739,GO:0005813,GO:0005815,GO:…
CXCL14	1.16941	0.00884093	0.0799424	GO:0001664,GO:0001906,GO:0002376,GO:0002682,GO:0002684,GO:0002685,GO:0002687,GO:0002688,GO:0002690,GO:0003674,GO:0005102,GO:0005125,GO:0005126,GO:0005488,GO:0005515,GO:0005575,GO:0005576,GO:0005622,GO:0005623,GO:0005737,GO:0005794,GO:0006928,GO:0006935,GO:0006955,GO:0006959,GO:0007154,GO:0007165,GO:0007267,GO:0007275,GO:0007423,GO:0008009,GO:0008150,GO:0009605,GO:0009607,GO:0009966,GO:0009987,GO:…
GFUS	2.51079	0.00884534	0.0799424	GO:0003674,GO:0003824,GO:0005488,GO:0005515,GO:0005575,GO:0005622,GO:0005623,GO:0005737,GO:0005829,GO:0006091,GO:0006139,GO:0006403,GO:0006725,GO:0006793,GO:0006807,GO:0006810,GO:0007155,GO:0007159,GO:0008150,GO:0008152,GO:0009055,GO:0009058,GO:0009225,GO:0009226,GO:0009987,GO:0015931,GO:0016491,GO:0016614,GO:0016616,GO:0016853,GO:0016854,GO:0016857,GO:0018130,GO:0019438,GO:0019673,GO:0019835,GO:…
RSPH3_LOC118087995	3.10209	0.00886852	0.0800602	GO:0003674,GO:0005488,GO:0005515,GO:0005575,GO:0005622,GO:0005623,GO:0005856,GO:0005875,GO:0005929,GO:0007017,GO:0008017,GO:0008092,GO:0008150,GO:0009987,GO:0015630,GO:0015631,GO:0032991,GO:0042995,GO:0043226,GO:0043228,GO:0043229,GO:0043232,GO:0044422,GO:0044424,GO:0044430,GO:0044446,GO:0044464,GO:0120025
EFHC1	1.21182	0.00889892	0.0802428	GO:0000226,GO:0000278,GO:0000281,GO:0000910,GO:0000922,GO:0003674,GO:0005488,GO:0005515,GO:0005575,GO:0005622,GO:0005623,GO:0005737,GO:0005813,GO:0005815,GO:0005819,GO:0005856,GO:0005929,GO:0005930,GO:0006873,GO:0006874,GO:0006875,GO:0006928,GO:0006996,GO:0007010,GO:0007017,GO:0007049,GO:0007051,GO:0007052,GO:0007275,GO:0007399,GO:0007417,GO:0007420,GO:0008022,GO:0008092,GO:0008150,GO:0009987,GO:…
CSKMT	-1.68978	0.00897493	0.0808359	-
ERP29	-1.21382	0.00903635	0.0811936	GO:0000003,GO:0000187,GO:0001932,GO:0001934,GO:0002791,GO:0002792,GO:0003002,GO:0003006,GO:0003674,GO:0005488,GO:0005515,GO:0005575,GO:0005622,GO:0005623,GO:0005737,GO:0005783,GO:0005788,GO:0005790,GO:0006457,GO:0006508,GO:0006807,GO:0006810,GO:0006886,GO:0006888,GO:0006950,GO:0007275,GO:0007276,GO:0007281,GO:0007292,GO:0007308,GO:0007309,GO:0007310,GO:0007313,GO:0007389,GO:0008104,GO:0008150,GO:…
SNRPA	1.91464	0.00903078	0.0811936	GO:0000003,GO:0000375,GO:0000377,GO:0000381,GO:0000398,GO:0003006,GO:0003674,GO:0003676,GO:0003723,GO:0003727,GO:0003729,GO:0005488,GO:0005515,GO:0005575,GO:0005622,GO:0005623,GO:0005634,GO:0005681,GO:0005685,GO:0005686,GO:0006139,GO:0006325,GO:0006342,GO:0006355,GO:0006396,GO:0006397,GO:0006725,GO:0006807,GO:0006996,GO:0007275,GO:0007276,GO:0007281,GO:0007292,GO:0007530,GO:0007538,GO:0007539,GO:…
VEGFD	1.49015	0.00907682	0.081382	GO:0001525,GO:0001568,GO:0001666,GO:0001817,GO:0001819,GO:0001936,GO:0001938,GO:0001944,GO:0002576,GO:0002682,GO:0002684,GO:0002685,GO:0002687,GO:0002688,GO:0002690,GO:0003674,GO:0005102,GO:0005126,GO:0005161,GO:0005172,GO:0005488,GO:0005515,GO:0005575,GO:0005576,GO:0005615,GO:0005622,GO:0005623,GO:0005737,GO:0006810,GO:0006887,GO:0006935,GO:0006950,GO:0007154,GO:0007165,GO:0007166,GO:0007167,GO:…
LOC118076058	2.1993	0.0091926	0.08214	-
LOC118075490	3.40879	0.00922325	0.0822276	-
DNAH1	3.43289	0.00925684	0.0823913	-
HMBS	2.33899	0.00926249	0.0823913	GO:0001101,GO:0001666,GO:0003674,GO:0003824,GO:0004418,GO:0004852,GO:0005488,GO:0005575,GO:0005622,GO:0005623,GO:0005634,GO:0005737,GO:0005829,GO:0006725,GO:0006778,GO:0006779,GO:0006783,GO:0006807,GO:0006950,GO:0007275,GO:0007399,GO:0007417,GO:0007584,GO:0008150,GO:0008152,GO:0009058,GO:0009410,GO:0009605,GO:0009628,GO:0009719,GO:0009725,GO:0009743,GO:0009987,GO:0009991,GO:0010001,GO:0010033,GO:…
MORN1	2.5954	0.00930842	0.0826196	-
TRIAP1	-1.166	0.00931958	0.0826196	GO:0000075,GO:0000077,GO:0000278,GO:0001655,GO:0001822,GO:0002039,GO:0003674,GO:0005488,GO:0005515,GO:0005575,GO:0005622,GO:0005623,GO:0005634,GO:0005654,GO:0005737,GO:0005739,GO:0005740,GO:0005758,GO:0006355,GO:0006357,GO:0006810,GO:0006811,GO:0006820,GO:0006869,GO:0006950,GO:0006974,GO:0006977,GO:0007049,GO:0007093,GO:0007154,GO:0007165,GO:0007275,GO:0007346,GO:0008150,GO:0009314,GO:0009411,GO:…
CDNF	-1.8435	0.00938396	0.083097	GO:0005575,GO:0005576,GO:0005615,GO:0005622,GO:0005623,GO:0005737,GO:0005783,GO:0007275,GO:0007399,GO:0008150,GO:0009987,GO:0012505,GO:0016043,GO:0022008,GO:0030030,GO:0030154,GO:0030182,GO:0031175,GO:0032501,GO:0032502,GO:0043226,GO:0043227,GO:0043229,GO:0043231,GO:0044421,GO:0044424,GO:0044444,GO:0044464,GO:0048468,GO:0048666,GO:0048699,GO:0048731,GO:0048856,GO:0048869,GO:0071542,GO:0071840,GO:…
SAXO2	2.1192	0.00943677	0.083471	-
ATP2A3	2.41353	0.00948293	0.0837854	GO:0000003,GO:0002064,GO:0002065,GO:0002066,GO:0002119,GO:0002164,GO:0003006,GO:0003008,GO:0003013,GO:0003015,GO:0003674,GO:0003676,GO:0003677,GO:0003682,GO:0003824,GO:0005215,GO:0005388,GO:0005488,GO:0005515,GO:0005575,GO:0005622,GO:0005623,GO:0005634,GO:0005635,GO:0005737,GO:0005783,GO:0005789,GO:0006082,GO:0006629,GO:0006631,GO:0006635,GO:0006810,GO:0006811,GO:0006812,GO:0006816,GO:0006873,GO:…
IPO5	-1.26715	0.00952535	0.084066	GO:0000060,GO:0000079,GO:0001101,GO:0001932,GO:0001933,GO:0003674,GO:0004857,GO:0005048,GO:0005095,GO:0005215,GO:0005488,GO:0005515,GO:0005575,GO:0005622,GO:0005623,GO:0005634,GO:0005635,GO:0005643,GO:0005730,GO:0005737,GO:0005829,GO:0006469,GO:0006606,GO:0006607,GO:0006610,GO:0006810,GO:0006886,GO:0006913,GO:0008104,GO:0008139,GO:0008150,GO:0008536,GO:0008565,GO:0009719,GO:0009892,GO:0009987,GO:…
MAN2A1	2.54232	0.00956159	0.0842916	GO:0000139,GO:0001654,GO:0001701,GO:0001889,GO:0002252,GO:0002376,GO:0003674,GO:0003824,GO:0004553,GO:0004559,GO:0004572,GO:0005575,GO:0005576,GO:0005615,GO:0005622,GO:0005623,GO:0005737,GO:0005783,GO:0005794,GO:0005795,GO:0005797,GO:0005801,GO:0005975,GO:0005996,GO:0006013,GO:0006464,GO:0006491,GO:0006517,GO:0006726,GO:0006807,GO:0006996,GO:0007005,GO:0007033,GO:0007275,GO:0007399,GO:0007423,GO:…
DYNLT4	2.24642	0.00957305	0.0842984	GO:0001669,GO:0003674,GO:0005488,GO:0005515,GO:0005575,GO:0005622,GO:0005623,GO:0005634,GO:0005737,GO:0005815,GO:0005856,GO:0005929,GO:0005930,GO:0008157,GO:0012505,GO:0015630,GO:0019899,GO:0019902,GO:0019903,GO:0030141,GO:0031410,GO:0031514,GO:0031982,GO:0032838,GO:0036126,GO:0042995,GO:0043226,GO:0043227,GO:0043228,GO:0043229,GO:0043231,GO:0043232,GO:0044422,GO:0044424,GO:0044430,GO:0044441,GO:…
DHCR24	1.69238	0.00959913	0.0844338	GO:0000003,GO:0000139,GO:0000246,GO:0003006,GO:0003674,GO:0003823,GO:0003824,GO:0005488,GO:0005515,GO:0005575,GO:0005622,GO:0005623,GO:0005634,GO:0005737,GO:0005783,GO:0005789,GO:0005794,GO:0005829,GO:0005856,GO:0006066,GO:0006508,GO:0006629,GO:0006694,GO:0006695,GO:0006807,GO:0006915,GO:0006950,GO:0006979,GO:0007049,GO:0007050,GO:0007154,GO:0007165,GO:0007264,GO:0007265,GO:0007275,GO:0007548,GO:…
CSNK2A1_LOC118089765	-1.45387	0.00966088	0.0848823	GO:0000003,GO:0000118,GO:0000228,GO:0000785,GO:0000790,GO:0000902,GO:0000904,GO:0001558,GO:0001654,GO:0001889,GO:0003002,GO:0003006,GO:0003674,GO:0003824,GO:0004672,GO:0004674,GO:0005488,GO:0005515,GO:0005575,GO:0005622,GO:0005623,GO:0005634,GO:0005654,GO:0005694,GO:0005737,GO:0005829,GO:0005886,GO:0005956,GO:0006355,GO:0006403,GO:0006457,GO:0006464,GO:0006468,GO:0006793,GO:0006796,GO:0006807,GO:…
ZNF593	-1.02704	0.00972856	0.0853234	GO:0000054,GO:0000055,GO:0003674,GO:0005488,GO:0005575,GO:0005622,GO:0005623,GO:0005634,GO:0005730,GO:0006355,GO:0006357,GO:0006403,GO:0006405,GO:0006611,GO:0006810,GO:0006886,GO:0006913,GO:0008104,GO:0008150,GO:0008270,GO:0009889,GO:0009891,GO:0009893,GO:0010468,GO:0010556,GO:0010557,GO:0010604,GO:0010628,GO:0015031,GO:0015833,GO:0015931,GO:0019219,GO:0019222,GO:0022613,GO:0030684,GO:0030687,GO:…
PDK3	-1.13481	0.00974355	0.0853236	GO:0000166,GO:0001101,GO:0001666,GO:0001678,GO:0003674,GO:0003824,GO:0004672,GO:0004674,GO:0004740,GO:0005488,GO:0005524,GO:0005575,GO:0005622,GO:0005623,GO:0005634,GO:0005730,GO:0005737,GO:0005739,GO:0005759,GO:0006082,GO:0006090,GO:0006109,GO:0006140,GO:0006464,GO:0006468,GO:0006793,GO:0006796,GO:0006807,GO:0006950,GO:0007154,GO:0007165,GO:0008144,GO:0008150,GO:0008152,GO:0009628,GO:0009743,GO:…
KLF12	2.06914	0.00975958	0.0853693	GO:0000122,GO:0000976,GO:0000977,GO:0000981,GO:0001012,GO:0001067,GO:0001227,GO:0003674,GO:0003676,GO:0003677,GO:0003690,GO:0003700,GO:0003712,GO:0003714,GO:0005488,GO:0005575,GO:0005622,GO:0005623,GO:0005634,GO:0005654,GO:0005737,GO:0005829,GO:0006355,GO:0006357,GO:0008150,GO:0009889,GO:0009890,GO:0009891,GO:0009892,GO:0009893,GO:0010468,GO:0010556,GO:0010557,GO:0010558,GO:0010604,GO:0010605,GO:…
PARP1	1.71625	0.00978022	0.0854551	GO:0000002,GO:0000003,GO:0000122,GO:0000166,GO:0000228,GO:0000302,GO:0000303,GO:0000305,GO:0000715,GO:0000723,GO:0000724,GO:0000725,GO:0000785,GO:0000790,GO:0000791,GO:0000976,GO:0000977,GO:0000981,GO:0001012,GO:0001067,GO:0001228,GO:0001817,GO:0001818,GO:0002009,GO:0002064,GO:0002065,GO:0002066,GO:0002225,GO:0002376,GO:0002520,GO:0002521,GO:0002573,GO:0002682,GO:0002684,GO:0002697,GO:0002699,GO:…
DNAH12	2.05746	0.00983196	0.0857055	GO:0000226,GO:0001578,GO:0003341,GO:0003674,GO:0003774,GO:0003777,GO:0003824,GO:0005488,GO:0005515,GO:0005575,GO:0005622,GO:0005623,GO:0005737,GO:0005856,GO:0005858,GO:0005875,GO:0005929,GO:0005930,GO:0006810,GO:0006928,GO:0006996,GO:0007010,GO:0007017,GO:0007018,GO:0008088,GO:0008090,GO:0008150,GO:0008569,GO:0009987,GO:0010970,GO:0015630,GO:0016043,GO:0016462,GO:0016787,GO:0016817,GO:0016818,GO:…
PPP2R1A	1.47345	0.00984147	0.0857055	GO:0000003,GO:0000070,GO:0000086,GO:0000159,GO:0000184,GO:0000188,GO:0000212,GO:0000226,GO:0000278,GO:0000280,GO:0000775,GO:0000819,GO:0000956,GO:0001558,GO:0001932,GO:0001933,GO:0003674,GO:0003823,GO:0003824,GO:0004721,GO:0004722,GO:0005488,GO:0005515,GO:0005575,GO:0005622,GO:0005623,GO:0005634,GO:0005635,GO:0005694,GO:0005737,GO:0005739,GO:0005813,GO:0005814,GO:0005815,GO:0005819,GO:0005829,GO:…
TMEM14A	-1.07935	0.00982951	0.0857055	GO:0005575,GO:0005622,GO:0005623,GO:0005737,GO:0005739,GO:0005740,GO:0005783,GO:0005789,GO:0006810,GO:0006839,GO:0006996,GO:0007005,GO:0007006,GO:0008150,GO:0009966,GO:0009968,GO:0009987,GO:0010639,GO:0010646,GO:0010648,GO:0010821,GO:0010823,GO:0010941,GO:0012505,GO:0016020,GO:0016043,GO:0023051,GO:0023057,GO:0031090,GO:0031966,GO:0031967,GO:0031975,GO:0031984,GO:0032879,GO:0033043,GO:0042175,GO:…
MARVELD1	2.20614	0.00993812	0.0864518	GO:0001766,GO:0003674,GO:0005198,GO:0005575,GO:0007272,GO:0007275,GO:0007399,GO:0008104,GO:0008150,GO:0008366,GO:0009987,GO:0016020,GO:0016021,GO:0016043,GO:0019911,GO:0031224,GO:0031579,GO:0031580,GO:0032501,GO:0032502,GO:0033036,GO:0042552,GO:0044425,GO:0045121,GO:0048731,GO:0048856,GO:0051179,GO:0051641,GO:0051665,GO:0051668,GO:0061024,GO:0071840,GO:0098589,GO:0098805,GO:0098857
ALDH3B1	2.52909	0.00995889	0.0864764	GO:0001775,GO:0002252,GO:0002263,GO:0002274,GO:0002275,GO:0002283,GO:0002366,GO:0002376,GO:0002443,GO:0002444,GO:0002446,GO:0003674,GO:0003824,GO:0004028,GO:0004029,GO:0004030,GO:0005575,GO:0005622,GO:0005623,GO:0005737,GO:0005811,GO:0005829,GO:0005886,GO:0006066,GO:0006081,GO:0006629,GO:0006643,GO:0006665,GO:0006807,GO:0006810,GO:0006887,GO:0006950,GO:0006955,GO:0006979,GO:0008150,GO:0008152,GO:…
N4BP2L1	1.76477	0.0099639	0.0864764	-
NDFIP2	1.11155	0.00997383	0.0864764	GO:0000151,GO:0003674,GO:0005488,GO:0005515,GO:0005575,GO:0005622,GO:0005623,GO:0005737,GO:0005739,GO:0005768,GO:0005770,GO:0005783,GO:0005794,GO:0007275,GO:0007444,GO:0008150,GO:0008593,GO:0009888,GO:0009892,GO:0009893,GO:0009966,GO:0009967,GO:0010468,GO:0010604,GO:0010605,GO:0010629,GO:0010646,GO:0010647,GO:0012505,GO:0016020,GO:0016021,GO:0019222,GO:0019904,GO:0023051,GO:0023056,GO:0031224,GO:…
KRT15_LOC118094247	2.52265	0.0100044	0.0866461	GO:0001101,GO:0003674,GO:0005198,GO:0005200,GO:0005488,GO:0005515,GO:0005575,GO:0005576,GO:0005615,GO:0005622,GO:0005623,GO:0005737,GO:0005829,GO:0005856,GO:0005882,GO:0006996,GO:0007010,GO:0007275,GO:0007423,GO:0008150,GO:0008219,GO:0008544,GO:0009314,GO:0009628,GO:0009653,GO:0009887,GO:0009888,GO:0009913,GO:0009987,GO:0010033,GO:0012501,GO:0016043,GO:0030154,GO:0030216,GO:0030855,GO:0031424,GO:…
C7H1orf87	1.648	0.0100719	0.0871354	-
TSPAN5	2.09187	0.0101025	0.087304	GO:0000003,GO:0001667,GO:0002020,GO:0002064,GO:0002065,GO:0002066,GO:0003006,GO:0003674,GO:0005488,GO:0005515,GO:0005575,GO:0005622,GO:0005623,GO:0005737,GO:0005886,GO:0005887,GO:0006807,GO:0006928,GO:0007154,GO:0007155,GO:0007165,GO:0007166,GO:0007167,GO:0007178,GO:0007179,GO:0007275,GO:0007276,GO:0007281,GO:0007292,GO:0007297,GO:0007298,GO:0007548,GO:0008104,GO:0008150,GO:0008152,GO:0008283,GO:…
ANAPC10	-1.2229	0.0101393	0.0873328	GO:0000151,GO:0000152,GO:0000209,GO:0000278,GO:0003674,GO:0003824,GO:0004842,GO:0005575,GO:0005622,GO:0005623,GO:0005634,GO:0005654,GO:0005680,GO:0005737,GO:0005829,GO:0006464,GO:0006508,GO:0006511,GO:0006807,GO:0007049,GO:0007113,GO:0008150,GO:0008152,GO:0009056,GO:0009057,GO:0009893,GO:0009987,GO:0010498,GO:0010604,GO:0016567,GO:0016740,GO:0019222,GO:0019538,GO:0019787,GO:0019941,GO:0030163,GO:…
LOC118076034	2.41539	0.0101818	0.0873328	GO:0000902,GO:0001667,GO:0002009,GO:0003674,GO:0005198,GO:0005200,GO:0005575,GO:0005622,GO:0005623,GO:0005856,GO:0005884,GO:0005885,GO:0006928,GO:0006996,GO:0007010,GO:0007015,GO:0007275,GO:0007369,GO:0008064,GO:0008150,GO:0008582,GO:0009653,GO:0009790,GO:0009888,GO:0009987,GO:0010631,GO:0010638,GO:0015629,GO:0016043,GO:0016331,GO:0016477,GO:0030029,GO:0030036,GO:0030832,GO:0030833,GO:0030838,GO:…
RNF125	-1.53509	0.0101794	0.0873328	GO:0000139,GO:0000209,GO:0001817,GO:0001818,GO:0002039,GO:0002682,GO:0002683,GO:0002697,GO:0002698,GO:0002831,GO:0002832,GO:0003674,GO:0003824,GO:0004842,GO:0005488,GO:0005515,GO:0005575,GO:0005622,GO:0005623,GO:0005737,GO:0005783,GO:0005789,GO:0005794,GO:0005829,GO:0006464,GO:0006508,GO:0006511,GO:0006807,GO:0008150,GO:0008152,GO:0008270,GO:0009056,GO:0009057,GO:0009893,GO:0009894,GO:0009896,GO:…
SLC25A34	-1.64324	0.0101533	0.0873328	GO:0003674,GO:0005215,GO:0005575,GO:0005622,GO:0005623,GO:0005737,GO:0005739,GO:0005740,GO:0005743,GO:0006810,GO:0006839,GO:0008150,GO:0016020,GO:0016021,GO:0019866,GO:0022857,GO:0031090,GO:0031224,GO:0031966,GO:0031967,GO:0031975,GO:0043226,GO:0043227,GO:0043229,GO:0043231,GO:0044422,GO:0044424,GO:0044425,GO:0044429,GO:0044444,GO:0044446,GO:0044464,GO:0051179,GO:0051234,GO:0055085
VPREB1_LOC118078681	1.54377	0.0101458	0.0873328	GO:0002250,GO:0002252,GO:0002253,GO:0002376,GO:0002443,GO:0002449,GO:0002455,GO:0002460,GO:0002682,GO:0002684,GO:0005575,GO:0005576,GO:0006807,GO:0006955,GO:0006956,GO:0006958,GO:0006959,GO:0008150,GO:0008152,GO:0016064,GO:0019538,GO:0019724,GO:0043170,GO:0044238,GO:0048518,GO:0048583,GO:0048584,GO:0050776,GO:0050778,GO:0050789,GO:0050896,GO:0065007,GO:0071704,GO:0072376,GO:1901564
PDCD10	-1.13007	0.0102063	0.0874352	GO:0000139,GO:0000302,GO:0001568,GO:0001932,GO:0001934,GO:0001936,GO:0001937,GO:0001944,GO:0002009,GO:0002011,GO:0003007,GO:0003674,GO:0005488,GO:0005515,GO:0005575,GO:0005622,GO:0005623,GO:0005737,GO:0005794,GO:0005829,GO:0005886,GO:0006915,GO:0006928,GO:0006950,GO:0006979,GO:0006996,GO:0007029,GO:0007030,GO:0007154,GO:0007165,GO:0007275,GO:0007507,GO:0008150,GO:0008219,GO:0008284,GO:0008285,GO:…
26-29-p_LOC118087582	3.02937	0.0102826	0.0879931	GO:0000323,GO:0003674,GO:0003824,GO:0004175,GO:0004197,GO:0005575,GO:0005576,GO:0005615,GO:0005622,GO:0005623,GO:0005737,GO:0005764,GO:0005773,GO:0006508,GO:0006807,GO:0008150,GO:0008152,GO:0008233,GO:0008234,GO:0009056,GO:0009057,GO:0009987,GO:0016787,GO:0019538,GO:0030163,GO:0043170,GO:0043226,GO:0043227,GO:0043229,GO:0043231,GO:0044237,GO:0044238,GO:0044248,GO:0044257,GO:0044260,GO:0044265,GO:…
CMSS1	-1.42911	0.0103059	0.0880966	GO:0005575,GO:0005622,GO:0005623,GO:0005634,GO:0030684,GO:0030686,GO:0032991,GO:0043226,GO:0043227,GO:0043229,GO:0043231,GO:0044424,GO:0044464,GO:1990904
TGFB2	2.42937	0.0103301	0.0881128	GO:0000003,GO:0000902,GO:0000904,GO:0001101,GO:0001501,GO:0001502,GO:0001525,GO:0001540,GO:0001558,GO:0001568,GO:0001654,GO:0001655,GO:0001666,GO:0001756,GO:0001775,GO:0001817,GO:0001818,GO:0001822,GO:0001837,GO:0001838,GO:0001841,GO:0001843,GO:0001932,GO:0001934,GO:0001942,GO:0001944,GO:0001974,GO:0002009,GO:0002376,GO:0002520,GO:0002576,GO:0002682,GO:0002683,GO:0002684,GO:0002697,GO:0002698,GO:…
ZMIZ1	1.66683	0.010327	0.0881128	GO:0000003,GO:0001568,GO:0001570,GO:0001701,GO:0001944,GO:0002682,GO:0002684,GO:0002694,GO:0002696,GO:0003007,GO:0005575,GO:0005622,GO:0005623,GO:0005634,GO:0005654,GO:0006325,GO:0006338,GO:0006355,GO:0006357,GO:0006996,GO:0007028,GO:0007275,GO:0007276,GO:0007292,GO:0007296,GO:0007507,GO:0007568,GO:0007569,GO:0008150,GO:0008284,GO:0008593,GO:0009653,GO:0009790,GO:0009792,GO:0009887,GO:0009889,GO:…
MAPRE1	1.12039	0.0103597	0.0881745	GO:0000022,GO:0000070,GO:0000086,GO:0000226,GO:0000235,GO:0000278,GO:0000280,GO:0000775,GO:0000776,GO:0000819,GO:0001700,GO:0002252,GO:0002376,GO:0003008,GO:0003674,GO:0005488,GO:0005515,GO:0005575,GO:0005622,GO:0005623,GO:0005694,GO:0005737,GO:0005794,GO:0005813,GO:0005815,GO:0005818,GO:0005819,GO:0005829,GO:0005856,GO:0005874,GO:0005875,GO:0005876,GO:0005881,GO:0005886,GO:0005929,GO:0005938,GO:…
MRPL58	-1.09072	0.0103575	0.0881745	GO:0000313,GO:0000315,GO:0003674,GO:0003676,GO:0003723,GO:0003747,GO:0003824,GO:0004045,GO:0005488,GO:0005575,GO:0005622,GO:0005623,GO:0005737,GO:0005739,GO:0005740,GO:0005743,GO:0005759,GO:0005761,GO:0005762,GO:0005840,GO:0006412,GO:0006414,GO:0006415,GO:0006417,GO:0006518,GO:0006807,GO:0008079,GO:0008135,GO:0008150,GO:0008152,GO:0009058,GO:0009059,GO:0009889,GO:0009987,GO:0010467,GO:0010468,GO:…
TRIM10_LOC118077726	2.37079	0.010477	0.0890772	GO:0002262,GO:0002376,GO:0002520,GO:0005575,GO:0005622,GO:0005623,GO:0005737,GO:0006950,GO:0006952,GO:0006955,GO:0007275,GO:0008150,GO:0009987,GO:0030097,GO:0030099,GO:0030154,GO:0030218,GO:0032501,GO:0032502,GO:0034101,GO:0042592,GO:0043900,GO:0043901,GO:0043903,GO:0044424,GO:0044464,GO:0045087,GO:0046596,GO:0046597,GO:0048513,GO:0048519,GO:0048525,GO:0048534,GO:0048731,GO:0048856,GO:0048869,GO:…
CASQ2	2.71429	0.0105237	0.0893777	GO:0002027,GO:0003008,GO:0003012,GO:0003013,GO:0003015,GO:0003674,GO:0005080,GO:0005488,GO:0005509,GO:0005513,GO:0005515,GO:0005575,GO:0005622,GO:0005623,GO:0005737,GO:0005783,GO:0005788,GO:0005789,GO:0006810,GO:0006811,GO:0006873,GO:0006874,GO:0006875,GO:0006936,GO:0006937,GO:0006941,GO:0006942,GO:0006996,GO:0007010,GO:0007154,GO:0007165,GO:0007267,GO:0008015,GO:0008016,GO:0008150,GO:0009410,GO:…
PRKCSH	1.31058	0.0105449	0.0894618	GO:0001655,GO:0001701,GO:0001889,GO:0003674,GO:0003676,GO:0003723,GO:0005080,GO:0005488,GO:0005509,GO:0005515,GO:0005575,GO:0005622,GO:0005623,GO:0005737,GO:0005783,GO:0005788,GO:0006464,GO:0006491,GO:0006807,GO:0007154,GO:0007165,GO:0007275,GO:0007399,GO:0008150,GO:0008152,GO:0009100,GO:0009790,GO:0009792,GO:0009987,GO:0010721,GO:0010975,GO:0010977,GO:0012505,GO:0016043,GO:0017177,GO:0019538,GO:…
CNN2	1.78147	0.0105764	0.0896325	GO:0001725,GO:0001775,GO:0002252,GO:0002263,GO:0002274,GO:0002275,GO:0002283,GO:0002366,GO:0002376,GO:0002443,GO:0002444,GO:0002446,GO:0002520,GO:0003674,GO:0003779,GO:0005488,GO:0005515,GO:0005575,GO:0005576,GO:0005622,GO:0005623,GO:0005737,GO:0005856,GO:0005911,GO:0006810,GO:0006887,GO:0006950,GO:0006955,GO:0006996,GO:0007010,GO:0007154,GO:0007165,GO:0007166,GO:0007275,GO:0008092,GO:0008150,GO:…
COX19_LOC118092821	-1.14675	0.0107347	0.0903454	GO:0003674,GO:0005488,GO:0005507,GO:0005575,GO:0005622,GO:0005623,GO:0005737,GO:0005739,GO:0005740,GO:0005758,GO:0005829,GO:0006091,GO:0006810,GO:0006811,GO:0006812,GO:0006873,GO:0006875,GO:0006878,GO:0006996,GO:0007005,GO:0008150,GO:0008152,GO:0008535,GO:0009060,GO:0009987,GO:0015980,GO:0016043,GO:0017004,GO:0019725,GO:0022607,GO:0030001,GO:0030003,GO:0031967,GO:0031970,GO:0031974,GO:0031975,GO:…
CTSG_LOC118087286	2.64465	0.0107331	0.0903454	-
IGSF6	1.3286	0.0107463	0.0903454	GO:0002376,GO:0003674,GO:0004888,GO:0005575,GO:0005623,GO:0005886,GO:0005887,GO:0006955,GO:0007154,GO:0007165,GO:0007166,GO:0008150,GO:0009987,GO:0016020,GO:0016021,GO:0023052,GO:0031224,GO:0031226,GO:0038023,GO:0044425,GO:0044459,GO:0044464,GO:0050789,GO:0050794,GO:0050896,GO:0051716,GO:0060089,GO:0065007,GO:0071944
ITPR1	1.32442	0.0107521	0.0903454	GO:0000003,GO:0000280,GO:0001556,GO:0001666,GO:0001775,GO:0002165,GO:0002791,GO:0003006,GO:0003008,GO:0003012,GO:0003674,GO:0005215,GO:0005216,GO:0005217,GO:0005220,GO:0005246,GO:0005261,GO:0005262,GO:0005488,GO:0005509,GO:0005515,GO:0005543,GO:0005575,GO:0005622,GO:0005623,GO:0005634,GO:0005635,GO:0005637,GO:0005730,GO:0005737,GO:0005783,GO:0005789,GO:0005790,GO:0005791,GO:0005886,GO:0005955,GO:…
LOC132591650	3.89534	0.0106897	0.0903454	-
RFX3	2.92182	0.0107303	0.0903454	GO:0000228,GO:0000785,GO:0000790,GO:0000902,GO:0000904,GO:0000976,GO:0000977,GO:0000978,GO:0000981,GO:0000987,GO:0001012,GO:0001067,GO:0001539,GO:0002064,GO:0002065,GO:0002066,GO:0002067,GO:0002068,GO:0002069,GO:0002070,GO:0002071,GO:0002791,GO:0003008,GO:0003309,GO:0003323,GO:0003341,GO:0003351,GO:0003674,GO:0003676,GO:0003677,GO:0003690,GO:0003700,GO:0003705,GO:0005488,GO:0005575,GO:0005622,GO:…
PLCG2	2.18144	0.0107974	0.0906289	GO:0000003,GO:0001558,GO:0001667,GO:0001775,GO:0001784,GO:0001817,GO:0001819,GO:0002064,GO:0002065,GO:0002066,GO:0002090,GO:0002092,GO:0002218,GO:0002220,GO:0002223,GO:0002237,GO:0002252,GO:0002253,GO:0002263,GO:0002285,GO:0002312,GO:0002313,GO:0002316,GO:0002335,GO:0002366,GO:0002376,GO:0002429,GO:0002431,GO:0002433,GO:0002520,GO:0002521,GO:0002682,GO:0002684,GO:0002757,GO:0002758,GO:0002764,GO:…
SYT15_LOC118096433	2.78925	0.0108238	0.0907546	GO:0000149,GO:0001505,GO:0003674,GO:0005488,GO:0005509,GO:0005515,GO:0005543,GO:0005544,GO:0005575,GO:0005623,GO:0005886,GO:0006810,GO:0006836,GO:0006887,GO:0006906,GO:0006996,GO:0007154,GO:0007267,GO:0007268,GO:0007269,GO:0008150,GO:0008289,GO:0009987,GO:0016020,GO:0016043,GO:0016050,GO:0016079,GO:0016192,GO:0017156,GO:0017157,GO:0017158,GO:0019898,GO:0019905,GO:0023052,GO:0023061,GO:0030276,GO:…
EHD2	1.29932	0.0108922	0.091231	GO:0003674,GO:0005488,GO:0005515,GO:0005575,GO:0005576,GO:0005622,GO:0005623,GO:0005737,GO:0005768,GO:0005829,GO:0005856,GO:0005886,GO:0005901,GO:0006810,GO:0006897,GO:0006996,GO:0007009,GO:0007010,GO:0008104,GO:0008150,GO:0009987,GO:0010008,GO:0010256,GO:0010830,GO:0010831,GO:0012505,GO:0015630,GO:0016020,GO:0016043,GO:0016192,GO:0016197,GO:0019898,GO:0019904,GO:0022603,GO:0030029,GO:0030036,GO:…
S100A6_LOC118076446	-1.16712	0.0109234	0.0913953	GO:0000902,GO:0000904,GO:0001726,GO:0003674,GO:0005215,GO:0005488,GO:0005509,GO:0005515,GO:0005523,GO:0005575,GO:0005622,GO:0005623,GO:0005634,GO:0005635,GO:0005737,GO:0005829,GO:0005886,GO:0006810,GO:0006811,GO:0007154,GO:0007165,GO:0007275,GO:0007399,GO:0007409,GO:0008092,GO:0008150,GO:0008270,GO:0008284,GO:0009653,GO:0009898,GO:0009987,GO:0012505,GO:0015075,GO:0016020,GO:0016043,GO:0019897,GO:…
NFE2L2	1.4472	0.0109804	0.0917749	GO:0000302,GO:0000976,GO:0000981,GO:0001067,GO:0001085,GO:0001102,GO:0001666,GO:0003674,GO:0003676,GO:0003677,GO:0003690,GO:0003700,GO:0005488,GO:0005515,GO:0005575,GO:0005622,GO:0005623,GO:0005634,GO:0005654,GO:0005737,GO:0005794,GO:0005813,GO:0005815,GO:0005829,GO:0005856,GO:0005886,GO:0006139,GO:0006351,GO:0006355,GO:0006357,GO:0006366,GO:0006464,GO:0006508,GO:0006511,GO:0006725,GO:0006807,GO:…
FAM167A	3.42269	0.0110372	0.0919572	-
KLF8	2.44495	0.0110147	0.0919572	GO:0000122,GO:0000976,GO:0000977,GO:0000978,GO:0000981,GO:0000982,GO:0000987,GO:0001012,GO:0001067,GO:0001078,GO:0001227,GO:0002119,GO:0002164,GO:0003674,GO:0003676,GO:0003677,GO:0003690,GO:0003700,GO:0005488,GO:0005575,GO:0005622,GO:0005623,GO:0005634,GO:0005654,GO:0005737,GO:0005829,GO:0006355,GO:0006357,GO:0007275,GO:0008150,GO:0009791,GO:0009889,GO:0009890,GO:0009892,GO:0010468,GO:0010556,GO:…
SART1	-1.26598	0.0110257	0.0919572	GO:0000375,GO:0000377,GO:0000387,GO:0000398,GO:0000481,GO:0002682,GO:0002684,GO:0002694,GO:0002696,GO:0003674,GO:0003676,GO:0003723,GO:0005488,GO:0005575,GO:0005622,GO:0005623,GO:0005634,GO:0005654,GO:0005681,GO:0005684,GO:0005737,GO:0005794,GO:0005829,GO:0006139,GO:0006364,GO:0006396,GO:0006397,GO:0006725,GO:0006807,GO:0008150,GO:0008152,GO:0008380,GO:0009893,GO:0009987,GO:0010467,GO:0010468,GO:…
RAB9A	-1.12876	0.0111139	0.0924983	GO:0000139,GO:0000166,GO:0000323,GO:0001882,GO:0001883,GO:0003674,GO:0003824,GO:0003924,GO:0005488,GO:0005515,GO:0005525,GO:0005575,GO:0005622,GO:0005623,GO:0005737,GO:0005764,GO:0005768,GO:0005769,GO:0005770,GO:0005773,GO:0005794,GO:0005802,GO:0005829,GO:0006810,GO:0007154,GO:0007165,GO:0007264,GO:0007265,GO:0008150,GO:0009987,GO:0012505,GO:0012506,GO:0016020,GO:0016192,GO:0016197,GO:0016462,GO:…
HIGD2A	-1.0393	0.0112293	0.0932624	GO:0006996,GO:0007005,GO:0008150,GO:0009987,GO:0010941,GO:0016043,GO:0022607,GO:0034622,GO:0042981,GO:0043066,GO:0043067,GO:0043069,GO:0043933,GO:0044085,GO:0048519,GO:0048523,GO:0050789,GO:0050794,GO:0060548,GO:0065003,GO:0065007,GO:0071840,GO:0097250
EREG_LOC118095128	2.61852	0.0112689	0.093395	GO:0000003,GO:0000165,GO:0000280,GO:0001541,GO:0001547,GO:0001550,GO:0001556,GO:0001817,GO:0001819,GO:0001932,GO:0001934,GO:0002682,GO:0002684,GO:0003006,GO:0003674,GO:0003824,GO:0004672,GO:0004713,GO:0005085,GO:0005088,GO:0005102,GO:0005154,GO:0005488,GO:0005515,GO:0005575,GO:0005576,GO:0005615,GO:0005623,GO:0005886,GO:0005887,GO:0006139,GO:0006275,GO:0006351,GO:0006355,GO:0006464,GO:0006468,GO:…
TRPS1	1.42768	0.0112637	0.093395	GO:0000122,GO:0000228,GO:0000785,GO:0000790,GO:0000976,GO:0000977,GO:0000981,GO:0001012,GO:0001067,GO:0001085,GO:0001227,GO:0001228,GO:0001501,GO:0001942,GO:0002062,GO:0003674,GO:0003676,GO:0003677,GO:0003682,GO:0003690,GO:0003700,GO:0005488,GO:0005515,GO:0005575,GO:0005622,GO:0005623,GO:0005634,GO:0005654,GO:0005667,GO:0005694,GO:0006139,GO:0006351,GO:0006355,GO:0006357,GO:0006366,GO:0006606,GO:…
MRPL16	-1.14154	0.0113662	0.093905	GO:0000313,GO:0000314,GO:0000315,GO:0003674,GO:0003676,GO:0003723,GO:0003735,GO:0005198,GO:0005488,GO:0005575,GO:0005622,GO:0005623,GO:0005737,GO:0005739,GO:0005740,GO:0005743,GO:0005759,GO:0005761,GO:0005762,GO:0005763,GO:0005840,GO:0006412,GO:0006414,GO:0006415,GO:0006518,GO:0006807,GO:0008150,GO:0008152,GO:0009058,GO:0009059,GO:0009987,GO:0010467,GO:0015934,GO:0015935,GO:0016020,GO:0016043,GO:…
LOXL1	2.54388	0.011432	0.0943499	-
ATP8A2	1.76347	0.0114866	0.0946029	GO:0000902,GO:0000904,GO:0001654,GO:0003008,GO:0003009,GO:0003011,GO:0003012,GO:0003407,GO:0003674,GO:0003824,GO:0004012,GO:0005215,GO:0005319,GO:0005548,GO:0005575,GO:0005622,GO:0005623,GO:0005634,GO:0005654,GO:0005737,GO:0005768,GO:0005794,GO:0005802,GO:0005886,GO:0006810,GO:0006811,GO:0006820,GO:0006869,GO:0006900,GO:0006936,GO:0006941,GO:0006996,GO:0007010,GO:0007275,GO:0007399,GO:0007409,GO:…
ATP2B2	1.72682	0.0115834	0.0952011	GO:0000166,GO:0000902,GO:0000904,GO:0001505,GO:0001654,GO:0002064,GO:0002065,GO:0002066,GO:0002093,GO:0003008,GO:0003407,GO:0003674,GO:0003824,GO:0005102,GO:0005215,GO:0005388,GO:0005488,GO:0005509,GO:0005515,GO:0005516,GO:0005524,GO:0005575,GO:0005622,GO:0005623,GO:0005737,GO:0005783,GO:0005886,GO:0005887,GO:0005929,GO:0006139,GO:0006163,GO:0006725,GO:0006753,GO:0006793,GO:0006796,GO:0006807,GO:…
NT5DC3	1.94106	0.0115806	0.0952011	GO:0003674,GO:0003676,GO:0003677,GO:0003697,GO:0003824,GO:0005488,GO:0005575,GO:0005622,GO:0005623,GO:0005634,GO:0005737,GO:0005829,GO:0006793,GO:0006796,GO:0006950,GO:0006974,GO:0008150,GO:0008152,GO:0008252,GO:0008253,GO:0009987,GO:0016311,GO:0016787,GO:0016788,GO:0016791,GO:0032991,GO:0033554,GO:0042578,GO:0043226,GO:0043227,GO:0043229,GO:0043231,GO:0043235,GO:0044237,GO:0044424,GO:0044444,GO:…
DNAJB12	-1.157	0.0116383	0.095553	GO:0003674,GO:0005488,GO:0005515,GO:0005575,GO:0005622,GO:0005623,GO:0005737,GO:0005783,GO:0005789,GO:0006457,GO:0006458,GO:0006508,GO:0006807,GO:0006950,GO:0008150,GO:0008152,GO:0009056,GO:0009057,GO:0009987,GO:0010033,GO:0010243,GO:0010498,GO:0012505,GO:0016020,GO:0016021,GO:0016043,GO:0019538,GO:0022607,GO:0030163,GO:0030176,GO:0030544,GO:0031072,GO:0031224,GO:0031227,GO:0031984,GO:0033554,GO:…
HADHA	1.35533	0.0116953	0.0957887	GO:0000062,GO:0000166,GO:0003674,GO:0003824,GO:0003857,GO:0003985,GO:0003988,GO:0004300,GO:0005488,GO:0005575,GO:0005622,GO:0005623,GO:0005737,GO:0005739,GO:0005740,GO:0005743,GO:0005759,GO:0005777,GO:0006082,GO:0006629,GO:0006631,GO:0006635,GO:0006950,GO:0007275,GO:0007568,GO:0008150,GO:0008152,GO:0008340,GO:0009056,GO:0009062,GO:0009295,GO:0009605,GO:0009611,GO:0009719,GO:0009725,GO:0009987,GO:…
HBA_LOC118093266	2.31135	0.0117035	0.0957887	GO:0000302,GO:0001540,GO:0001701,GO:0002262,GO:0002376,GO:0002520,GO:0003008,GO:0003013,GO:0003674,GO:0005488,GO:0005575,GO:0005576,GO:0005615,GO:0005622,GO:0005623,GO:0005737,GO:0005829,GO:0005833,GO:0005840,GO:0006810,GO:0006811,GO:0006820,GO:0006897,GO:0006898,GO:0006950,GO:0006979,GO:0007275,GO:0008015,GO:0008150,GO:0008152,GO:0008217,GO:0009056,GO:0009636,GO:0009790,GO:0009792,GO:0009987,GO:…
MYOF	1.29346	0.0116797	0.0957887	GO:0000003,GO:0001778,GO:0003008,GO:0003012,GO:0003013,GO:0003674,GO:0005488,GO:0005543,GO:0005544,GO:0005575,GO:0005622,GO:0005623,GO:0005634,GO:0005635,GO:0005737,GO:0005886,GO:0005887,GO:0005901,GO:0006928,GO:0006936,GO:0006950,GO:0007009,GO:0007276,GO:0007283,GO:0008015,GO:0008150,GO:0008289,GO:0009266,GO:0009408,GO:0009611,GO:0009628,GO:0009966,GO:0009987,GO:0010256,GO:0010646,GO:0012505,GO:…
OGT_LOC118079033	1.55912	0.0117494	0.0960652	GO:0000003,GO:0000123,GO:0000785,GO:0000791,GO:0001678,GO:0001932,GO:0001933,GO:0001934,GO:0002119,GO:0002164,GO:0002237,GO:0003674,GO:0003824,GO:0004721,GO:0004722,GO:0005488,GO:0005515,GO:0005543,GO:0005547,GO:0005575,GO:0005622,GO:0005623,GO:0005634,GO:0005654,GO:0005694,GO:0005737,GO:0005739,GO:0005829,GO:0005886,GO:0005975,GO:0005976,GO:0005977,GO:0006040,GO:0006041,GO:0006047,GO:0006048,GO:…
ABCG1	-1.88997	0.0120298	0.0980373	GO:0000166,GO:0003674,GO:0003824,GO:0005215,GO:0005319,GO:0005488,GO:0005496,GO:0005515,GO:0005524,GO:0005543,GO:0005548,GO:0005575,GO:0005622,GO:0005623,GO:0005737,GO:0005739,GO:0005768,GO:0005886,GO:0005887,GO:0006066,GO:0006355,GO:0006629,GO:0006807,GO:0006810,GO:0006811,GO:0006820,GO:0006869,GO:0008104,GO:0008144,GO:0008150,GO:0008152,GO:0008202,GO:0008203,GO:0008289,GO:0009593,GO:0009719,GO:…
LOC118079844	1.86492	0.0120096	0.0980373	-
OST4	-1.18332	0.0120403	0.0980373	-
LENG1	1.59717	0.0121264	0.0985348	-
PPP1R12B	1.3143	0.0121546	0.0986625	GO:0003674,GO:0005575,GO:0005622,GO:0005623,GO:0005634,GO:0005654,GO:0005737,GO:0005829,GO:0006937,GO:0007154,GO:0007165,GO:0008047,GO:0008150,GO:0009987,GO:0023052,GO:0030016,GO:0030017,GO:0030018,GO:0030234,GO:0031672,GO:0031674,GO:0031974,GO:0031981,GO:0043085,GO:0043226,GO:0043227,GO:0043228,GO:0043229,GO:0043231,GO:0043232,GO:0043233,GO:0043292,GO:0044057,GO:0044093,GO:0044422,GO:0044424,GO:…
CDC42EP3	1.87755	0.0122112	0.0987152	GO:0003674,GO:0005096,GO:0005488,GO:0005515,GO:0005519,GO:0005575,GO:0005622,GO:0005623,GO:0005737,GO:0005829,GO:0005856,GO:0005886,GO:0007154,GO:0007165,GO:0007264,GO:0007265,GO:0007266,GO:0008047,GO:0008064,GO:0008092,GO:0008150,GO:0008360,GO:0009987,GO:0010638,GO:0015629,GO:0016020,GO:0016043,GO:0017016,GO:0017048,GO:0017049,GO:0019899,GO:0022603,GO:0022604,GO:0023052,GO:0030234,GO:0030695,GO:…
LOC118095023	1.63224	0.0122047	0.0987152	-
MARCHF7	-1.17775	0.0122984	0.0993185	GO:0002643,GO:0002682,GO:0002683,GO:0002694,GO:0002695,GO:0007162,GO:0008150,GO:0008285,GO:0022407,GO:0022408,GO:0030155,GO:0032944,GO:0032945,GO:0042127,GO:0042129,GO:0042130,GO:0048519,GO:0048523,GO:0050670,GO:0050672,GO:0050789,GO:0050793,GO:0050794,GO:0050863,GO:0050865,GO:0050866,GO:0050868,GO:0051239,GO:0051249,GO:0051250,GO:0065007,GO:0070663,GO:0070664,GO:1903037,GO:1903038,GO:2000026
ETFB	1.03831	0.0123614	0.0997252	GO:0003674,GO:0003824,GO:0005575,GO:0005622,GO:0005623,GO:0005737,GO:0005739,GO:0005759,GO:0005829,GO:0006082,GO:0006091,GO:0006119,GO:0006139,GO:0006163,GO:0006629,GO:0006631,GO:0006635,GO:0006725,GO:0006753,GO:0006793,GO:0006796,GO:0006807,GO:0007275,GO:0007399,GO:0007406,GO:0008150,GO:0008152,GO:0008285,GO:0009055,GO:0009056,GO:0009062,GO:0009117,GO:0009123,GO:0009126,GO:0009141,GO:0009144,GO:…
EIF4EBP1	-1.11111	0.0124248	0.0998575	GO:0000082,GO:0000278,GO:0001666,GO:0002181,GO:0002183,GO:0002190,GO:0002192,GO:0002931,GO:0003674,GO:0005488,GO:0005515,GO:0005575,GO:0005622,GO:0005623,GO:0005634,GO:0005737,GO:0005829,GO:0006412,GO:0006413,GO:0006417,GO:0006446,GO:0006518,GO:0006807,GO:0006950,GO:0007049,GO:0007154,GO:0007165,GO:0007166,GO:0007167,GO:0007169,GO:0007275,GO:0007346,GO:0008150,GO:0008152,GO:0008190,GO:0008286,GO:…
TPST2	2.40119	0.0124058	0.0998575	GO:0000003,GO:0000139,GO:0001775,GO:0002790,GO:0003674,GO:0003824,GO:0005488,GO:0005515,GO:0005575,GO:0005622,GO:0005623,GO:0005737,GO:0005783,GO:0005794,GO:0005802,GO:0006082,GO:0006139,GO:0006163,GO:0006464,GO:0006477,GO:0006478,GO:0006725,GO:0006753,GO:0006790,GO:0006793,GO:0006796,GO:0006807,GO:0006810,GO:0007275,GO:0007338,GO:0007342,GO:0007343,GO:0008104,GO:0008146,GO:0008150,GO:0008152,GO:…

## Sheet: Table S3 - GOs preg-non up
GO.ID	Sig genes	Expected	p-value	Term
GO:0015671	6	0.57	4.2e-06	oxygen transport
GO:0051291	16	4.46	5.4e-06	protein heterooligomerization
GO:0010811	13	3.21	1e-05	positive regulation of cell-substrate adhesion
GO:0051674	48	26.09	1.6e-05	localization of cell
GO:0042060	33	12.89	1.6e-05	wound healing
GO:0035152	12	3.02	2.7e-05	regulation of tube architecture, open tracheal system
GO:0007392	6	0.75	3.9e-05	initiation of dorsal closure
GO:0046664	6	0.82	6.9e-05	dorsal closure, amnioserosa morphology change
GO:0030198	23	7.36	7.1e-05	extracellular matrix organization
GO:0048514	31	11.51	7.5e-05	blood vessel morphogenesis
GO:0009826	8	1.26	9.3e-05	unidimensional cell growth
GO:0051153	11	2.96	0.00011	regulation of striated muscle cell differentiation
GO:2000273	6	0.94	0.00018	positive regulation of signaling receptor activity
GO:0007298	14	4.84	0.00025	border follicle cell migration
GO:1903779	7	1.38	0.00027	regulation of cardiac conduction
GO:0033137	5	0.69	0.00032	negative regulation of peptidyl-serine phosphorylation
GO:0033273	12	3.21	0.00061	response to vitamin
GO:0060537	26	10.25	0.00073	muscle tissue development
GO:0035277	6	1.19	0.00079	spiracle morphogenesis, open tracheal system
GO:0007443	6	1.19	0.00079	Malpighian tubule morphogenesis
GO:0035006	5	0.82	0.0008	melanization defense response
GO:1903393	5	0.82	0.0008	positive regulation of adherens junction organization
GO:0070371	14	5.41	0.00082	ERK1 and ERK2 cascade
GO:2000145	42	20.18	0.00085	regulation of cell motility
GO:0021943	3	0.25	0.00094	formation of radial glial scaffolds
GO:0048251	3	0.25	0.00094	elastic fiber assembly
GO:0048210	3	0.25	0.00094	Golgi vesicle fusion to target membrane
GO:0006936	22	7.23	0.00099	muscle contraction
GO:0010761	7	1.32	0.00105	fibroblast migration
GO:0061035	6	1.26	0.00107	regulation of cartilage development
GO:0007419	5	0.88	0.00119	ventral cord development
GO:0031038	5	0.88	0.00119	myosin II filament organization
GO:1902905	15	6.29	0.00129	positive regulation of supramolecular fiber organization
GO:0045851	6	1.32	0.00142	pH reduction
GO:0033572	6	1.32	0.00142	transferrin transport
GO:0007517	27	11.63	0.0015	muscle organ development
GO:0035025	4	0.57	0.0015	positive regulation of Rho protein signal transduction
GO:0035026	4	0.57	0.0015	leading edge cell differentiation
GO:0032456	8	2.33	0.00172	endocytic recycling
GO:0032570	7	1.89	0.0021	response to progesterone
GO:0045778	7	1.89	0.0021	positive regulation of ossification
GO:0051495	18	6.92	0.0022	positive regulation of cytoskeleton organization
GO:0060039	3	0.31	0.00224	pericardium development
GO:1903589	3	0.31	0.00224	positive regulation of blood vessel endothelial cell proliferation involved in sprouting angiogenesis
GO:0021794	3	0.31	0.00224	thalamus development
GO:0015701	5	1.01	0.00233	bicarbonate transport
GO:0035099	5	1.01	0.00233	hemocyte migration
GO:0019369	4	0.63	0.00238	arachidonate metabolic process
GO:0030589	4	0.63	0.00238	pseudocleavage involved in syncytial blastoderm formation
GO:0007265	22	9.87	0.00258	Ras protein signal transduction
GO:0045807	15	5.53	0.00261	positive regulation of endocytosis
GO:1901739	5	1.07	0.00314	regulation of myoblast fusion
GO:0007186	23	9.43	0.00337	G protein-coupled receptor signaling pathway
GO:0002576	9	3.14	0.00345	platelet degranulation
GO:0042391	16	6.98	0.00363	regulation of membrane potential
GO:0032620	3	0.31	0.00392	interleukin-17 production
GO:0035479	2	0.13	0.00394	angioblast cell migration from lateral mesoderm to midline
GO:0050910	2	0.13	0.00394	detection of mechanical stimulus involved in sensory perception of sound
GO:0035965	2	0.13	0.00394	cardiolipin acyl-chain remodeling
GO:0070318	2	0.13	0.00394	positive regulation of G0 to G1 transition
GO:1901571	2	0.13	0.00394	fatty acid derivative transport
GO:0061740	2	0.13	0.00394	protein targeting to lysosome involved in chaperone-mediated autophagy
GO:0045665	13	5.72	0.00413	negative regulation of neuron differentiation
GO:0009617	25	14.08	0.00419	response to bacterium
GO:0007009	10	2.51	0.00424	plasma membrane organization
GO:0060289	3	0.38	0.00427	compartment boundary maintenance
GO:2000345	3	0.38	0.00427	regulation of hepatocyte proliferation
GO:0033148	3	0.38	0.00427	positive regulation of intracellular estrogen receptor signaling pathway
GO:0032463	3	0.38	0.00427	negative regulation of protein homooligomerization
GO:0007431	11	4.46	0.00433	salivary gland development
GO:0045214	8	2.7	0.00466	sarcomere organization
GO:0051480	10	3.9	0.00479	regulation of cytosolic calcium ion concentration
GO:0001738	16	5.34	0.00483	morphogenesis of a polarized epithelium
GO:0061162	5	0.82	0.00501	establishment of monopolar cell polarity
GO:0007395	4	0.75	0.00506	dorsal closure, spreading of leading edge cells
GO:0007426	4	0.75	0.00506	tracheal outgrowth, open tracheal system
GO:0051282	9	2.33	0.00509	regulation of sequestering of calcium ion
GO:0003341	12	4.28	0.00512	cilium movement
GO:0007589	8	2.39	0.0052	body fluid secretion
GO:0007475	5	1.19	0.00531	apposition of dorsal and ventral imaginal disc-derived wing surfaces
GO:0060571	5	1.19	0.00531	morphogenesis of an epithelial fold
GO:0002066	19	10.12	0.00541	columnar/cuboidal epithelial cell development
GO:0008258	5	1.26	0.00672	head involution
GO:0051931	5	0.88	0.00688	regulation of sensory perception
GO:0030947	4	0.82	0.00696	regulation of vascular endothelial growth factor receptor signaling pathway
GO:0006284	4	0.82	0.00696	base-excision repair
GO:0032231	8	2.89	0.00711	regulation of actin filament bundle assembly
GO:2001046	3	0.44	0.00712	positive regulation of integrin-mediated signaling pathway
GO:0007377	3	0.44	0.00712	germ-band extension
GO:0006048	3	0.44	0.00712	UDP-N-acetylglucosamine biosynthetic process
GO:0060468	3	0.44	0.00712	prevention of polyspermy
GO:0035988	3	0.44	0.00712	chondrocyte proliferation
GO:0042532	3	0.44	0.00712	negative regulation of tyrosine phosphorylation of STAT protein
GO:0008362	3	0.44	0.00712	chitin-based embryonic cuticle biosynthetic process
GO:0030031	31	17.79	0.00806	cell projection assembly
GO:0001666	21	11	0.00807	response to hypoxia
GO:0048731	166	114.11	0.00854	system development
GO:0051961	21	10.81	0.00877	negative regulation of nervous system development
GO:0110020	9	3.14	0.00907	regulation of actomyosin structure organization
GO:0048821	4	0.88	0.00927	erythrocyte development
GO:0007413	4	0.88	0.00927	axonal fasciculation
GO:0034334	4	0.88	0.00927	adherens junction maintenance
GO:0071542	4	0.88	0.00927	dopaminergic neuron differentiation
GO:0090100	7	2.45	0.00974	positive regulation of transmembrane receptor protein serine/threonine kinase signaling pathway
GO:0006898	18	6.98	0.01	receptor-mediated endocytosis
GO:0007494	5	1.38	0.0103	midgut development
GO:0006023	5	1.38	0.0103	aminoglycan biosynthetic process
GO:0008285	29	18.48	0.0107	negative regulation of cell population proliferation
GO:1904059	3	0.5	0.01087	regulation of locomotor rhythm
GO:2000833	3	0.25	0.01126	positive regulation of steroid hormone secretion
GO:0032288	2	0.19	0.01133	myelin assembly
GO:0003347	2	0.19	0.01133	epicardial cell to mesenchymal cell transition
GO:0060754	2	0.19	0.01133	positive regulation of mast cell chemotaxis
GO:0060744	2	0.19	0.01133	mammary gland branching involved in thelarche
GO:1902514	2	0.19	0.01133	regulation of calcium ion transmembrane transport via high voltage-gated calcium channel
GO:0034141	2	0.19	0.01133	positive regulation of toll-like receptor 3 signaling pathway
GO:1900084	2	0.19	0.01133	regulation of peptidyl-tyrosine autophosphorylation
GO:0090131	2	0.19	0.01133	mesenchyme migration
GO:0010593	2	0.19	0.01133	negative regulation of lamellipodium assembly
GO:0050882	2	0.19	0.01133	voluntary musculoskeletal movement
GO:0097503	2	0.19	0.01133	sialylation
GO:0007606	6	1.26	0.01179	sensory perception of chemical stimulus
GO:0060042	5	1.13	0.01191	retina morphogenesis in camera-type eye
GO:0042044	4	0.94	0.01202	fluid transport
GO:0007035	4	0.94	0.01202	vacuolar acidification
GO:0044319	4	0.94	0.01202	wound healing, spreading of cells
GO:0070633	4	0.94	0.01202	transepithelial transport
GO:0042052	5	1.45	0.0125	rhabdomere development
GO:0097066	5	1.45	0.0125	response to thyroid hormone
GO:0045669	5	1.45	0.0125	positive regulation of osteoblast differentiation
GO:0006820	19	9.43	0.01261	monoatomic anion transport
GO:0071260	7	2.58	0.01279	cellular response to mechanical stimulus
GO:0060972	11	5.16	0.01282	left/right pattern formation
GO:1904377	6	2.01	0.01326	positive regulation of protein localization to cell periphery
GO:1901653	15	8.05	0.01362	cellular response to peptide
GO:0032355	10	4.53	0.01372	response to estradiol
GO:0010469	15	4.84	0.01434	regulation of signaling receptor activity
GO:0060402	7	2.64	0.01455	calcium ion transport into cytosol
GO:0070268	4	1.01	0.01525	cornification
GO:0032467	4	1.01	0.01525	positive regulation of cytokinesis
GO:0044849	3	0.57	0.01556	estrous cycle
GO:0060122	3	0.57	0.01556	inner ear receptor cell stereocilium organization
GO:0007629	3	0.57	0.01556	flight behavior
GO:0014866	3	0.57	0.01556	skeletal myofibril assembly
GO:0030723	3	0.57	0.01556	ovarian fusome organization
GO:0001765	3	0.57	0.01556	membrane raft assembly
GO:0072089	13	6.66	0.01627	stem cell proliferation
GO:0030048	13	3.71	0.01643	actin filament-based movement
GO:0043149	7	2.7	0.01647	stress fiber assembly
GO:0060324	5	1.57	0.01781	face development
GO:0043547	13	6.85	0.01828	positive regulation of GTPase activity
GO:0043270	17	5.97	0.01852	positive regulation of monoatomic ion transport
GO:0032879	97	62.56	0.01919	regulation of localization
GO:0042472	6	2.2	0.02028	inner ear morphogenesis
GO:0003151	6	1.76	0.02071	outflow tract morphogenesis
GO:0045927	20	11.57	0.02084	positive regulation of growth
GO:0003208	5	1.63	0.02095	cardiac ventricle morphogenesis
GO:0060390	3	0.63	0.0212	regulation of SMAD protein signal transduction
GO:0007430	3	0.63	0.0212	terminal branching, open tracheal system
GO:0030878	3	0.63	0.0212	thyroid gland development
GO:0031340	2	0.25	0.02172	positive regulation of vesicle fusion
GO:0060355	2	0.25	0.02172	positive regulation of cell adhesion molecule production
GO:0007171	2	0.25	0.02172	activation of transmembrane receptor protein tyrosine kinase activity
GO:0022028	2	0.25	0.02172	tangential migration from the subventricular zone to the olfactory bulb
GO:1902766	2	0.25	0.02172	skeletal muscle satellite cell migration
GO:0007516	2	0.25	0.02172	hemocyte development
GO:0035989	2	0.25	0.02172	tendon development
GO:0061083	2	0.25	0.02172	regulation of protein refolding
GO:0097368	2	0.25	0.02172	establishment of Sertoli cell barrier
GO:0090315	2	0.25	0.02172	negative regulation of protein targeting to membrane
GO:0046604	2	0.25	0.02172	positive regulation of mitotic centrosome separation
GO:0090278	4	1.13	0.02322	negative regulation of peptide hormone secretion
GO:0098662	31	15.28	0.02581	inorganic cation transmembrane transport
GO:0090090	8	3.65	0.02726	negative regulation of canonical Wnt signaling pathway
GO:1903429	8	2.51	0.02744	regulation of cell maturation
GO:0045104	5	1.32	0.02773	intermediate filament cytoskeleton organization
GO:0007370	3	0.69	0.02782	ventral furrow formation
GO:0031639	3	0.69	0.02782	plasminogen activation
GO:2000427	3	0.69	0.02782	positive regulation of apoptotic cell clearance
GO:0048137	3	0.69	0.02782	spermatocyte division
GO:0007427	4	1.19	0.028	epithelial cell migration, open tracheal system
GO:0042310	4	1.19	0.028	vasoconstriction
GO:0015988	4	1.19	0.028	energy coupled proton transmembrane transport, against electrochemical gradient
GO:0010288	4	1.19	0.028	response to lead ion
GO:0033627	5	1.76	0.02826	cell adhesion mediated by integrin
GO:0051592	8	3.71	0.02988	response to calcium ion
GO:0050770	12	5.91	0.03077	regulation of axonogenesis
GO:0071363	31	17.29	0.0313	cellular response to growth factor stimulus
GO:0032970	25	11.25	0.03163	regulation of actin filament-based process
GO:0090263	7	3.08	0.0319	positive regulation of canonical Wnt signaling pathway
GO:0051642	5	1.82	0.03245	centrosome localization
GO:0040017	24	13.33	0.03274	positive regulation of locomotion
GO:0061351	15	7.29	0.03281	neural precursor cell proliferation
GO:2001238	4	1.26	0.03332	positive regulation of extrinsic apoptotic signaling pathway
GO:0042733	4	1.26	0.03332	embryonic digit morphogenesis
GO:0045862	18	11	0.03341	positive regulation of proteolysis
GO:0007266	12	3.52	0.03436	Rho protein signal transduction
GO:0010988	2	0.31	0.03471	regulation of low-density lipoprotein particle clearance
GO:0050930	2	0.31	0.03471	induction of positive chemotaxis
GO:0006041	2	0.31	0.03471	glucosamine metabolic process
GO:0003384	2	0.31	0.03471	apical constriction involved in gastrulation
GO:0043129	2	0.31	0.03471	surfactant homeostasis
GO:0046339	2	0.31	0.03471	diacylglycerol metabolic process
GO:0031645	2	0.31	0.03471	negative regulation of nervous system process
GO:0006657	2	0.31	0.03471	CDP-choline pathway
GO:0061327	2	0.31	0.03471	anterior Malpighian tubule development
GO:0045743	2	0.31	0.03471	positive regulation of fibroblast growth factor receptor signaling pathway
GO:0001766	2	0.31	0.03471	membrane raft polarization
GO:0045618	2	0.31	0.03471	positive regulation of keratinocyte differentiation
GO:0050872	2	0.31	0.03471	white fat cell differentiation
GO:0001542	2	0.31	0.03471	ovulation from ovarian follicle
GO:1903356	2	0.31	0.03471	positive regulation of distal tip cell migration
GO:0045185	10	4.97	0.03473	maintenance of protein location
GO:0044794	3	0.75	0.03541	positive regulation by host of viral process
GO:0046717	3	0.75	0.03541	acid secretion
GO:1902669	3	0.75	0.03541	positive regulation of axon guidance
GO:0090102	3	0.75	0.03541	cochlea development
GO:0010801	3	0.75	0.03541	negative regulation of peptidyl-threonine phosphorylation
GO:0031076	3	0.75	0.03541	embryonic camera-type eye development
GO:0040009	3	0.75	0.03541	regulation of growth rate
GO:0007349	8	3.84	0.03563	cellularization
GO:0040011	82	49.36	0.03676	locomotion
GO:0035722	5	1.89	0.03701	interleukin-12-mediated signaling pathway
GO:0060048	8	2.89	0.03817	cardiac muscle contraction
GO:0048167	8	3.58	0.03829	regulation of synaptic plasticity
GO:0008360	14	5.78	0.03906	regulation of cell shape
GO:0007112	4	1.32	0.03919	male meiosis cytokinesis
GO:0034220	38	20.37	0.03995	monoatomic ion transmembrane transport
GO:0031960	12	5.16	0.04011	response to corticosteroid
GO:0043065	27	16.6	0.04102	positive regulation of apoptotic process
GO:0097435	45	20.5	0.04288	supramolecular fiber organization
GO:0032612	4	1.19	0.04371	interleukin-1 production
GO:0045124	3	0.82	0.04395	regulation of bone resorption
GO:0006654	3	0.82	0.04395	phosphatidic acid biosynthetic process
GO:0001702	3	0.82	0.04395	gastrulation with mouth forming second
GO:0120035	31	20.12	0.04486	regulation of plasma membrane bounded cell projection organization
GO:0001974	4	1.38	0.04561	blood vessel remodeling
GO:1902476	4	1.38	0.04561	chloride transmembrane transport
GO:0008284	33	20.62	0.04716	positive regulation of cell population proliferation
GO:0006935	26	15.66	0.04733	chemotaxis
GO:0030308	9	4.15	0.04852	negative regulation of cell growth
GO:0051651	18	6.66	0.04861	maintenance of location in cell
GO:1990182	4	0.88	0.04946	exosomal secretion
GO:0046068	2	0.38	0.04993	cGMP metabolic process
GO:0051295	2	0.38	0.04993	establishment of meiotic spindle localization
GO:0018146	2	0.38	0.04993	keratan sulfate proteoglycan biosynthetic process
GO:0051597	2	0.38	0.04993	response to methylmercury
GO:2000095	2	0.38	0.04993	regulation of Wnt signaling pathway, planar cell polarity pathway
GO:0009650	2	0.38	0.04993	UV protection
GO:0036342	2	0.38	0.04993	post-anal tail morphogenesis
GO:1903044	2	0.38	0.04993	protein localization to membrane raft
GO:2000811	2	0.38	0.04993	negative regulation of anoikis
GO:0021551	2	0.38	0.04993	central nervous system morphogenesis
GO:1904799	2	0.38	0.04993	regulation of neuron remodeling
GO:0048148	2	0.38	0.04993	behavioral response to cocaine
GO:2000679	2	0.38	0.04993	positive regulation of transcription regulatory region DNA binding

## Sheet: Table S4 - GOs preg-non down
GO.ID	Sig genes	Expected	P-value	Term
GO:0002181	77	7.98	< 1e-30	cytoplasmic translation
GO:0043043	119	22.37	< 1e-30	peptide biosynthetic process
GO:0006614	59	5.63	< 1e-30	SRP-dependent cotranslational protein targeting to membrane
GO:0043604	119	26.12	< 1e-30	amide biosynthetic process
GO:0000184	62	6.49	< 1e-30	nuclear-transcribed mRNA catabolic process, nonsense-mediated decay
GO:0006413	72	10.09	< 1e-30	translational initiation
GO:0042254	55	12.2	2.2e-20	ribosome biogenesis
GO:0006886	91	41.22	1.4e-14	intracellular protein transport
GO:0044248	99	56.32	2.8e-09	cellular catabolic process
GO:0042886	99	60.46	1.9e-08	amide transport
GO:0006414	23	7.82	3.4e-06	translational elongation
GO:0097421	10	1.8	3.4e-06	liver regeneration
GO:1904401	4	0.31	3.7e-05	cellular response to Thyroid stimulating hormone
GO:1904667	4	0.39	0.00017	negative regulation of ubiquitin protein ligase activity
GO:0006415	17	6.57	0.00021	translational termination
GO:1901798	5	0.78	0.00052	positive regulation of signal transduction by p53 class mediator
GO:0033108	15	5.87	0.00055	mitochondrial respiratory chain complex assembly
GO:1990928	8	2.19	0.001	response to amino acid starvation
GO:0071479	9	2.82	0.0014	cellular response to ionizing radiation
GO:0007007	8	2.35	0.00164	inner mitochondrial membrane organization
GO:0051029	3	0.31	0.00179	rRNA transport
GO:0071493	4	0.63	0.002	cellular response to UV-B
GO:0015985	6	1.64	0.00434	energy coupled proton transport, down electrochemical gradient
GO:0015986	6	1.64	0.00434	proton motive force-driven ATP synthesis
GO:0009168	11	4.61	0.00527	purine ribonucleoside monophosphate biosynthetic process
GO:0006363	5	1.25	0.00604	termination of RNA polymerase I transcription
GO:0035606	2	0.16	0.0061	peptidyl-cysteine S-trans-nitrosylation
GO:0000740	2	0.16	0.0061	nuclear membrane fusion
GO:0043335	2	0.16	0.0061	protein unfolding
GO:0035444	2	0.16	0.0061	nickel cation transmembrane transport
GO:0035434	2	0.16	0.0061	copper ion transmembrane transport
GO:0044571	2	0.16	0.0061	[2Fe-2S] cluster assembly
GO:1901194	2	0.16	0.0061	negative regulation of formation of translation preinitiation complex
GO:0045585	2	0.16	0.0061	positive regulation of cytotoxic T cell differentiation
GO:0019646	12	5.48	0.00732	aerobic electron transport chain
GO:0006839	19	9	0.00785	mitochondrial transport
GO:0032790	3	0.47	0.00794	ribosome disassembly
GO:0006361	5	1.56	0.01654	transcription initiation at RNA polymerase I promoter
GO:2000059	7	2.74	0.01676	negative regulation of ubiquitin-dependent protein catabolic process
GO:0006824	2	0.23	0.01736	cobalt ion transport
GO:0006610	2	0.23	0.01736	ribosomal protein import into nucleus
GO:1904751	2	0.23	0.01736	positive regulation of protein localization to nucleolus
GO:0060699	2	0.23	0.01736	regulation of endoribonuclease activity
GO:0002864	2	0.23	0.01736	regulation of acute inflammatory response to antigenic stimulus
GO:0034137	2	0.23	0.01736	positive regulation of toll-like receptor 2 signaling pathway
GO:0031087	2	0.23	0.01736	deadenylation-independent decapping of nuclear-transcribed mRNA
GO:1990145	2	0.23	0.01736	maintenance of translational fidelity
GO:1902235	4	1.1	0.01963	regulation of endoplasmic reticulum stress-induced intrinsic apoptotic signaling pathway
GO:0034248	29	18.69	0.02136	regulation of amide metabolic process
GO:0050821	15	8.68	0.02495	protein stabilization
GO:0031145	4	1.25	0.03152	anaphase-promoting complex-dependent catabolic process
GO:0070670	4	1.25	0.03152	response to interleukin-4
GO:0071421	2	0.31	0.03293	manganese ion transmembrane transport
GO:0048541	2	0.31	0.03293	Peyer's patch development
GO:0002227	2	0.31	0.03293	innate immune response in mucosa
GO:0002828	2	0.31	0.03293	regulation of type 2 immune response
GO:0006626	9	3.99	0.034	protein targeting to mitochondrion
GO:1904851	3	0.78	0.03765	positive regulation of establishment of protein localization to telomere
GO:0009205	27	14.39	0.03829	purine ribonucleoside triphosphate metabolic process
GO:0090151	5	1.41	0.03844	establishment of protein localization to mitochondrial membrane
GO:0019731	4	1.33	0.03875	antibacterial humoral response
GO:0045727	12	6.88	0.03981	positive regulation of translation
GO:0045815	6	2.58	0.04005	transcription initiation-coupled chromatin remodeling
GO:0006458	5	1.96	0.04114	'de novo' protein folding
GO:0032212	4	1.41	0.04685	positive regulation of telomere maintenance via telomerase
GO:0045116	4	1.17	0.04861	protein neddylation
GO:0032461	3	0.86	0.04884	positive regulation of protein oligomerization
GO:0006383	3	0.86	0.04884	transcription by RNA polymerase III

## Sheet: Table S5 - DEGs preg-pre
SYMBOL	LogFC	pvalue	padj	GOs
HBE1_LOC118079427	4.61067	4.3378e-22	8.08855e-19	GO:0000122,GO:0003674,GO:0005344,GO:0005488,GO:0005515,GO:0005575,GO:0005576,GO:0005615,GO:0005622,GO:0005623,GO:0005737,GO:0005829,GO:0005833,GO:0006355,GO:0006357,GO:0006810,GO:0006950,GO:0007596,GO:0007599,GO:0008144,GO:0008150,GO:0009611,GO:0009889,GO:0009890,GO:0009892,GO:0009987,GO:0010468,GO:0010556,GO:0010558,GO:0010605,GO:0010629,GO:0015669,GO:0015671,GO:0015893,GO:0016043,GO:0019219,GO:…
HBE1_LOC132592081	4.4911	1.44911e-21	2.02658e-18	GO:0000122,GO:0003674,GO:0005344,GO:0005488,GO:0005515,GO:0005575,GO:0005576,GO:0005615,GO:0005622,GO:0005623,GO:0005737,GO:0005829,GO:0005833,GO:0006355,GO:0006357,GO:0006810,GO:0006950,GO:0007596,GO:0007599,GO:0008144,GO:0008150,GO:0009611,GO:0009889,GO:0009890,GO:0009892,GO:0009987,GO:0010468,GO:0010556,GO:0010558,GO:0010605,GO:0010629,GO:0015669,GO:0015671,GO:0015893,GO:0016043,GO:0019219,GO:…
HBA_LOC118092499	4.55996	3.25846e-19	3.64556e-16	GO:0000302,GO:0001540,GO:0001701,GO:0002262,GO:0002376,GO:0002520,GO:0003008,GO:0003013,GO:0003674,GO:0005488,GO:0005575,GO:0005576,GO:0005615,GO:0005622,GO:0005623,GO:0005737,GO:0005829,GO:0005833,GO:0005840,GO:0006810,GO:0006811,GO:0006820,GO:0006897,GO:0006898,GO:0006950,GO:0006979,GO:0007275,GO:0008015,GO:0008150,GO:0008152,GO:0008217,GO:0009056,GO:0009636,GO:0009790,GO:0009792,GO:0009987,GO:…
HBE1_LOC118085601	4.74625	4.64099e-19	4.32695e-16	GO:0000122,GO:0003674,GO:0005344,GO:0005488,GO:0005515,GO:0005575,GO:0005576,GO:0005615,GO:0005622,GO:0005623,GO:0005737,GO:0005829,GO:0005833,GO:0006355,GO:0006357,GO:0006810,GO:0006950,GO:0007596,GO:0007599,GO:0008144,GO:0008150,GO:0009611,GO:0009889,GO:0009890,GO:0009892,GO:0009987,GO:0010468,GO:0010556,GO:0010558,GO:0010605,GO:0010629,GO:0015669,GO:0015671,GO:0015893,GO:0016043,GO:0019219,GO:…
ABCE1	-3.24278	3.35841e-18	2.68385e-15	GO:0000054,GO:0000166,GO:0000956,GO:0001558,GO:0001959,GO:0002682,GO:0003674,GO:0004857,GO:0005488,GO:0005506,GO:0005515,GO:0005524,GO:0005575,GO:0005622,GO:0005623,GO:0005737,GO:0005739,GO:0005759,GO:0005829,GO:0006139,GO:0006401,GO:0006402,GO:0006403,GO:0006405,GO:0006412,GO:0006413,GO:0006415,GO:0006518,GO:0006611,GO:0006725,GO:0006807,GO:0006810,GO:0006886,GO:0006913,GO:0006996,GO:0008104,GO:…
HSD17B11_LOC118084328	-6.20186	9.23799e-15	4.30644e-12	GO:0003674,GO:0003824,GO:0004303,GO:0005575,GO:0005622,GO:0005623,GO:0005737,GO:0005783,GO:0005811,GO:0005829,GO:0006629,GO:0006694,GO:0006703,GO:0006706,GO:0006710,GO:0008150,GO:0008152,GO:0008202,GO:0008209,GO:0008210,GO:0008610,GO:0009056,GO:0009058,GO:0009889,GO:0009891,GO:0009893,GO:0009987,GO:0010817,GO:0012505,GO:0016042,GO:0016229,GO:0016491,GO:0016614,GO:0016616,GO:0019216,GO:0019222,GO:…
MALL	5.0976	2.52894e-14	1.08822e-11	GO:0000139,GO:0001766,GO:0003674,GO:0005198,GO:0005575,GO:0005622,GO:0005623,GO:0005737,GO:0005794,GO:0005886,GO:0007272,GO:0007275,GO:0007399,GO:0008104,GO:0008150,GO:0008366,GO:0009987,GO:0012505,GO:0016020,GO:0016021,GO:0016043,GO:0019911,GO:0030135,GO:0030136,GO:0031090,GO:0031224,GO:0031410,GO:0031579,GO:0031580,GO:0031982,GO:0031984,GO:0032501,GO:0032502,GO:0033036,GO:0042552,GO:0042592,GO:…
RPS12	-3.45419	2.98569e-12	9.27885e-10	GO:0000184,GO:0000956,GO:0003674,GO:0003735,GO:0005198,GO:0005575,GO:0005622,GO:0005623,GO:0005634,GO:0005654,GO:0005737,GO:0005794,GO:0005829,GO:0005840,GO:0006139,GO:0006401,GO:0006402,GO:0006412,GO:0006413,GO:0006518,GO:0006605,GO:0006612,GO:0006613,GO:0006614,GO:0006725,GO:0006807,GO:0006810,GO:0006886,GO:0008104,GO:0008150,GO:0008152,GO:0009056,GO:0009057,GO:0009058,GO:0009059,GO:0009892,GO:…
RPS18	-3.31087	2.83613e-12	9.27885e-10	GO:0000184,GO:0000956,GO:0003674,GO:0003735,GO:0005198,GO:0005488,GO:0005515,GO:0005575,GO:0005622,GO:0005623,GO:0005634,GO:0005654,GO:0005737,GO:0005783,GO:0005789,GO:0005791,GO:0005829,GO:0005840,GO:0006139,GO:0006401,GO:0006402,GO:0006412,GO:0006413,GO:0006518,GO:0006605,GO:0006612,GO:0006613,GO:0006614,GO:0006725,GO:0006807,GO:0006810,GO:0006886,GO:0008104,GO:0008150,GO:0008152,GO:0009056,GO:…
RPS10	-3.24152	8.03467e-12	2.36558e-09	GO:0000028,GO:0002181,GO:0003674,GO:0003676,GO:0003723,GO:0003735,GO:0005198,GO:0005488,GO:0005515,GO:0005575,GO:0005622,GO:0005623,GO:0005634,GO:0005730,GO:0005737,GO:0005829,GO:0005840,GO:0006412,GO:0006518,GO:0006807,GO:0006996,GO:0007275,GO:0007568,GO:0008150,GO:0008152,GO:0008340,GO:0009058,GO:0009059,GO:0009987,GO:0010259,GO:0010467,GO:0015935,GO:0016043,GO:0019538,GO:0022607,GO:0022613,GO:…
RPS17_LOC118093187	-2.85677	1.16548e-11	3.25985e-09	GO:0000028,GO:0000184,GO:0000956,GO:0002262,GO:0002376,GO:0003674,GO:0003735,GO:0005198,GO:0005575,GO:0005622,GO:0005623,GO:0005634,GO:0005654,GO:0005737,GO:0005829,GO:0005840,GO:0006139,GO:0006364,GO:0006396,GO:0006401,GO:0006402,GO:0006412,GO:0006413,GO:0006518,GO:0006605,GO:0006612,GO:0006613,GO:0006614,GO:0006725,GO:0006807,GO:0006810,GO:0006886,GO:0006996,GO:0008104,GO:0008150,GO:0008152,GO:…
LY6E_LOC118090479	3.03511	1.56052e-11	4.15692e-09	GO:0001701,GO:0002244,GO:0002320,GO:0002376,GO:0002520,GO:0003007,GO:0003205,GO:0003206,GO:0003208,GO:0003229,GO:0003231,GO:0003674,GO:0005102,GO:0005488,GO:0005515,GO:0005575,GO:0005576,GO:0005623,GO:0005886,GO:0006584,GO:0006725,GO:0006807,GO:0006810,GO:0007154,GO:0007165,GO:0007166,GO:0007267,GO:0007275,GO:0007507,GO:0007517,GO:0008150,GO:0008152,GO:0008283,GO:0009653,GO:0009712,GO:0009719,GO:…
ACER3	-3.24766	1.77558e-11	4.51482e-09	GO:0000139,GO:0003674,GO:0003824,GO:0004553,GO:0005575,GO:0005622,GO:0005623,GO:0005737,GO:0005783,GO:0005789,GO:0005794,GO:0006066,GO:0006629,GO:0006643,GO:0006665,GO:0006670,GO:0006671,GO:0006807,GO:0008150,GO:0008152,GO:0008284,GO:0008610,GO:0009058,GO:0009987,GO:0012505,GO:0016020,GO:0016021,GO:0016787,GO:0016798,GO:0016810,GO:0016811,GO:0017040,GO:0019751,GO:0030148,GO:0030173,GO:0030176,GO:…
RPS21	-3.31216	2.21951e-11	5.1733e-09	GO:0000184,GO:0000447,GO:0000460,GO:0000461,GO:0000462,GO:0000466,GO:0000469,GO:0000478,GO:0000479,GO:0000956,GO:0002181,GO:0002376,GO:0002520,GO:0003674,GO:0003735,GO:0005198,GO:0005488,GO:0005515,GO:0005575,GO:0005622,GO:0005623,GO:0005634,GO:0005654,GO:0005737,GO:0005783,GO:0005789,GO:0005791,GO:0005829,GO:0005840,GO:0005844,GO:0006139,GO:0006364,GO:0006396,GO:0006401,GO:0006402,GO:0006412,GO:…
RPL8	-2.85474	6.73799e-11	1.50769e-08	GO:0002181,GO:0003674,GO:0003676,GO:0003723,GO:0003735,GO:0005198,GO:0005488,GO:0005575,GO:0005622,GO:0005623,GO:0005737,GO:0005829,GO:0005840,GO:0006412,GO:0006518,GO:0006807,GO:0008150,GO:0008152,GO:0009058,GO:0009059,GO:0009987,GO:0010467,GO:0015934,GO:0019538,GO:0022625,GO:0022626,GO:0032991,GO:0034641,GO:0034645,GO:0043043,GO:0043170,GO:0043226,GO:0043228,GO:0043229,GO:0043232,GO:0043603,GO:…
RPL35A	-2.88696	7.52351e-11	1.59899e-08	GO:0000184,GO:0000956,GO:0002181,GO:0003674,GO:0003735,GO:0005198,GO:0005488,GO:0005575,GO:0005622,GO:0005623,GO:0005737,GO:0005829,GO:0005840,GO:0006139,GO:0006364,GO:0006396,GO:0006401,GO:0006402,GO:0006412,GO:0006413,GO:0006518,GO:0006605,GO:0006612,GO:0006613,GO:0006614,GO:0006725,GO:0006807,GO:0006810,GO:0006886,GO:0008104,GO:0008150,GO:0008152,GO:0009056,GO:0009057,GO:0009058,GO:0009059,GO:…
RPL6	-2.76773	8.28934e-11	1.59899e-08	GO:0000027,GO:0000049,GO:0000184,GO:0000956,GO:0002181,GO:0003674,GO:0003676,GO:0003677,GO:0003723,GO:0003729,GO:0003735,GO:0005198,GO:0005488,GO:0005515,GO:0005575,GO:0005622,GO:0005623,GO:0005634,GO:0005730,GO:0005737,GO:0005783,GO:0005789,GO:0005791,GO:0005829,GO:0005840,GO:0005844,GO:0006139,GO:0006355,GO:0006401,GO:0006402,GO:0006412,GO:0006413,GO:0006518,GO:0006605,GO:0006612,GO:0006613,GO:…
RPS14	-2.92222	8.10778e-11	1.59899e-08	GO:0000028,GO:0000122,GO:0000184,GO:0000462,GO:0000956,GO:0002181,GO:0002262,GO:0002376,GO:0002520,GO:0003674,GO:0003676,GO:0003723,GO:0003729,GO:0003735,GO:0005198,GO:0005488,GO:0005575,GO:0005622,GO:0005623,GO:0005634,GO:0005654,GO:0005730,GO:0005737,GO:0005829,GO:0005840,GO:0006139,GO:0006355,GO:0006357,GO:0006364,GO:0006396,GO:0006401,GO:0006402,GO:0006412,GO:0006413,GO:0006417,GO:0006518,GO:…
RPS15	-3.0987	7.82265e-11	1.59899e-08	GO:0000028,GO:0000054,GO:0000056,GO:0000184,GO:0000956,GO:0001889,GO:0003674,GO:0003676,GO:0003677,GO:0003723,GO:0003735,GO:0005198,GO:0005488,GO:0005575,GO:0005622,GO:0005623,GO:0005634,GO:0005654,GO:0005737,GO:0005783,GO:0005789,GO:0005791,GO:0005829,GO:0005840,GO:0006139,GO:0006364,GO:0006396,GO:0006401,GO:0006402,GO:0006403,GO:0006405,GO:0006412,GO:0006413,GO:0006518,GO:0006605,GO:0006611,GO:…
RPL13	-3.11849	9.32265e-11	1.68229e-08	GO:0000184,GO:0000956,GO:0001889,GO:0002181,GO:0003674,GO:0003676,GO:0003723,GO:0003735,GO:0005198,GO:0005488,GO:0005575,GO:0005622,GO:0005623,GO:0005634,GO:0005730,GO:0005737,GO:0005783,GO:0005829,GO:0005840,GO:0006139,GO:0006401,GO:0006402,GO:0006412,GO:0006413,GO:0006518,GO:0006605,GO:0006612,GO:0006613,GO:0006614,GO:0006725,GO:0006807,GO:0006810,GO:0006886,GO:0007275,GO:0008104,GO:0008150,GO:…
RPS15A	-3.21248	9.1069e-11	1.68229e-08	GO:0002181,GO:0003674,GO:0003735,GO:0005198,GO:0005575,GO:0005622,GO:0005623,GO:0005737,GO:0005829,GO:0005840,GO:0006412,GO:0006518,GO:0006807,GO:0007275,GO:0007568,GO:0008150,GO:0008152,GO:0008340,GO:0009058,GO:0009059,GO:0009987,GO:0010259,GO:0010467,GO:0015935,GO:0019538,GO:0022626,GO:0022627,GO:0032501,GO:0032502,GO:0032991,GO:0034641,GO:0034645,GO:0043043,GO:0043170,GO:0043226,GO:0043228,GO:…
RPL31	-2.94724	1.04558e-10	1.77811e-08	GO:0000184,GO:0000956,GO:0002181,GO:0003674,GO:0003735,GO:0005198,GO:0005575,GO:0005622,GO:0005623,GO:0005737,GO:0005829,GO:0005840,GO:0005844,GO:0006139,GO:0006401,GO:0006402,GO:0006412,GO:0006413,GO:0006518,GO:0006605,GO:0006612,GO:0006613,GO:0006614,GO:0006725,GO:0006807,GO:0006810,GO:0006886,GO:0008104,GO:0008150,GO:0008152,GO:0009056,GO:0009057,GO:0009058,GO:0009059,GO:0009892,GO:0009987,GO:…
RPL7	-2.97016	1.04894e-10	1.77811e-08	GO:0000184,GO:0000463,GO:0000470,GO:0000956,GO:0001889,GO:0002165,GO:0002181,GO:0003674,GO:0003676,GO:0003677,GO:0003723,GO:0003729,GO:0003735,GO:0005198,GO:0005488,GO:0005515,GO:0005575,GO:0005622,GO:0005623,GO:0005737,GO:0005829,GO:0005840,GO:0005844,GO:0006139,GO:0006364,GO:0006396,GO:0006401,GO:0006402,GO:0006412,GO:0006413,GO:0006518,GO:0006605,GO:0006612,GO:0006613,GO:0006614,GO:0006725,GO:…
RPSA	-3.1395	1.29826e-10	2.13603e-08	GO:0000028,GO:0000184,GO:0000447,GO:0000460,GO:0000461,GO:0000462,GO:0000466,GO:0000469,GO:0000478,GO:0000479,GO:0000956,GO:0002181,GO:0003674,GO:0003735,GO:0005055,GO:0005198,GO:0005488,GO:0005515,GO:0005575,GO:0005576,GO:0005604,GO:0005622,GO:0005623,GO:0005634,GO:0005654,GO:0005737,GO:0005829,GO:0005840,GO:0005886,GO:0006139,GO:0006364,GO:0006396,GO:0006401,GO:0006402,GO:0006403,GO:0006405,GO:…
RPL27A	-3.09058	1.49533e-10	2.38996e-08	GO:0002181,GO:0003674,GO:0003676,GO:0003723,GO:0003735,GO:0005198,GO:0005488,GO:0005575,GO:0005622,GO:0005623,GO:0005737,GO:0005783,GO:0005829,GO:0005840,GO:0006412,GO:0006518,GO:0006807,GO:0008150,GO:0008152,GO:0009058,GO:0009059,GO:0009987,GO:0010467,GO:0012505,GO:0015934,GO:0019538,GO:0022625,GO:0022626,GO:0032991,GO:0034641,GO:0034645,GO:0043043,GO:0043170,GO:0043226,GO:0043227,GO:0043228,GO:…
RGS5_LOC118089085	3.55496	2.66262e-10	4.13741e-08	GO:0003674,GO:0005096,GO:0005575,GO:0005622,GO:0005623,GO:0005737,GO:0005829,GO:0005886,GO:0007154,GO:0007165,GO:0007186,GO:0008047,GO:0008150,GO:0008277,GO:0008285,GO:0009966,GO:0009968,GO:0009987,GO:0010646,GO:0010648,GO:0016020,GO:0023051,GO:0023052,GO:0023057,GO:0030234,GO:0030695,GO:0042127,GO:0043085,GO:0043087,GO:0043547,GO:0044093,GO:0044424,GO:0044444,GO:0044464,GO:0045744,GO:0048519,GO:…
RPL24	-2.70763	3.30614e-10	4.99852e-08	GO:0000027,GO:0000075,GO:0000184,GO:0000278,GO:0000280,GO:0000902,GO:0000904,GO:0000956,GO:0001654,GO:0002181,GO:0003674,GO:0003676,GO:0003723,GO:0003735,GO:0005198,GO:0005488,GO:0005575,GO:0005622,GO:0005623,GO:0005737,GO:0005783,GO:0005829,GO:0005840,GO:0005844,GO:0006139,GO:0006401,GO:0006402,GO:0006412,GO:0006413,GO:0006518,GO:0006605,GO:0006612,GO:0006613,GO:0006614,GO:0006725,GO:0006807,GO:…
RPLP1	-2.50096	5.70461e-10	8.18246e-08	GO:0000184,GO:0000956,GO:0001932,GO:0001934,GO:0002181,GO:0003674,GO:0003735,GO:0005198,GO:0005488,GO:0005575,GO:0005622,GO:0005623,GO:0005737,GO:0005829,GO:0005840,GO:0006139,GO:0006401,GO:0006402,GO:0006412,GO:0006413,GO:0006417,GO:0006518,GO:0006605,GO:0006612,GO:0006613,GO:0006614,GO:0006725,GO:0006807,GO:0006810,GO:0006886,GO:0008047,GO:0008104,GO:0008150,GO:0008152,GO:0009056,GO:0009057,GO:…
RPL30	-2.78052	7.23536e-10	1.01187e-07	-
RPL22L1	-3.17204	8.5915e-10	1.17222e-07	GO:0002181,GO:0003674,GO:0003676,GO:0003723,GO:0003735,GO:0005198,GO:0005488,GO:0005575,GO:0005622,GO:0005623,GO:0005737,GO:0005829,GO:0005840,GO:0006412,GO:0006518,GO:0006807,GO:0008150,GO:0008152,GO:0009058,GO:0009059,GO:0009987,GO:0010467,GO:0015934,GO:0019538,GO:0022625,GO:0022626,GO:0032991,GO:0034641,GO:0034645,GO:0043043,GO:0043170,GO:0043226,GO:0043228,GO:0043229,GO:0043232,GO:0043603,GO:…
RPS23_LOC118076902	-2.68902	1.05205e-09	1.40123e-07	GO:0000184,GO:0000956,GO:0002181,GO:0003674,GO:0003735,GO:0005198,GO:0005575,GO:0005622,GO:0005623,GO:0005634,GO:0005654,GO:0005737,GO:0005783,GO:0005789,GO:0005791,GO:0005829,GO:0005840,GO:0005844,GO:0006139,GO:0006401,GO:0006402,GO:0006412,GO:0006413,GO:0006417,GO:0006518,GO:0006605,GO:0006612,GO:0006613,GO:0006614,GO:0006725,GO:0006807,GO:0006810,GO:0006886,GO:0006996,GO:0008104,GO:0008150,GO:…
RPS8	-2.77806	1.08777e-09	1.41512e-07	GO:0000184,GO:0000462,GO:0000956,GO:0002164,GO:0002181,GO:0002376,GO:0002520,GO:0003674,GO:0003735,GO:0005198,GO:0005575,GO:0005622,GO:0005623,GO:0005634,GO:0005654,GO:0005737,GO:0005783,GO:0005829,GO:0005840,GO:0006139,GO:0006364,GO:0006396,GO:0006401,GO:0006402,GO:0006412,GO:0006413,GO:0006518,GO:0006605,GO:0006612,GO:0006613,GO:0006614,GO:0006725,GO:0006807,GO:0006810,GO:0006886,GO:0007275,GO:…
SERF1B	-2.93482	1.8745e-09	2.38317e-07	-
CMBL_LOC118089886	-2.61755	2.16942e-09	2.69682e-07	GO:0003674,GO:0003824,GO:0005575,GO:0005622,GO:0005623,GO:0005737,GO:0005829,GO:0006805,GO:0008150,GO:0008152,GO:0009410,GO:0009987,GO:0016787,GO:0042221,GO:0044237,GO:0044424,GO:0044444,GO:0044464,GO:0050896,GO:0051716,GO:0070887,GO:0071466
RPL19	-2.83529	2.48644e-09	3.02373e-07	GO:0000184,GO:0000956,GO:0001889,GO:0002181,GO:0002376,GO:0002520,GO:0003674,GO:0003676,GO:0003723,GO:0003735,GO:0005198,GO:0005488,GO:0005575,GO:0005622,GO:0005623,GO:0005737,GO:0005829,GO:0005840,GO:0005844,GO:0006139,GO:0006401,GO:0006402,GO:0006412,GO:0006413,GO:0006518,GO:0006605,GO:0006612,GO:0006613,GO:0006614,GO:0006725,GO:0006807,GO:0006810,GO:0006886,GO:0007275,GO:0007568,GO:0008104,GO:…
RPS3A	-2.48547	3.78027e-09	4.49932e-07	GO:0000184,GO:0000956,GO:0002181,GO:0003674,GO:0003676,GO:0003723,GO:0003729,GO:0003735,GO:0005198,GO:0005488,GO:0005515,GO:0005575,GO:0005622,GO:0005623,GO:0005634,GO:0005654,GO:0005730,GO:0005737,GO:0005783,GO:0005829,GO:0005840,GO:0006139,GO:0006401,GO:0006402,GO:0006412,GO:0006413,GO:0006417,GO:0006518,GO:0006605,GO:0006612,GO:0006613,GO:0006614,GO:0006725,GO:0006807,GO:0006810,GO:0006886,GO:…
RPL12_LOC118084173	-2.77439	4.32964e-09	4.94286e-07	GO:0000027,GO:0000184,GO:0000381,GO:0000956,GO:0002181,GO:0003674,GO:0003676,GO:0003723,GO:0003735,GO:0005198,GO:0005488,GO:0005575,GO:0005622,GO:0005623,GO:0005634,GO:0005730,GO:0005737,GO:0005829,GO:0005840,GO:0006139,GO:0006401,GO:0006402,GO:0006412,GO:0006413,GO:0006417,GO:0006448,GO:0006518,GO:0006605,GO:0006612,GO:0006613,GO:0006614,GO:0006725,GO:0006807,GO:0006810,GO:0006886,GO:0006996,GO:…
RPS27A	-2.77599	4.61698e-09	5.16548e-07	GO:0000122,GO:0000165,GO:0000184,GO:0000187,GO:0000209,GO:0000715,GO:0000731,GO:0000956,GO:0001666,GO:0001932,GO:0001934,GO:0002218,GO:0002221,GO:0002224,GO:0002253,GO:0002376,GO:0002682,GO:0002684,GO:0002753,GO:0002755,GO:0002756,GO:0002757,GO:0002758,GO:0002764,GO:0005575,GO:0005622,GO:0005623,GO:0005634,GO:0005654,GO:0005737,GO:0005739,GO:0005740,GO:0005741,GO:0005768,GO:0005783,GO:0005789,GO:…
GPN3	-2.73259	4.70955e-09	5.16573e-07	GO:0003674,GO:0003824,GO:0003924,GO:0005488,GO:0005515,GO:0005575,GO:0016462,GO:0016787,GO:0016817,GO:0016818,GO:0017111,GO:0032991
RPL4	-2.54953	5.06339e-09	5.44704e-07	GO:0000184,GO:0000956,GO:0001558,GO:0002181,GO:0003360,GO:0003674,GO:0003676,GO:0003723,GO:0003735,GO:0005198,GO:0005488,GO:0005575,GO:0005622,GO:0005623,GO:0005634,GO:0005737,GO:0005783,GO:0005791,GO:0005829,GO:0005840,GO:0006139,GO:0006401,GO:0006402,GO:0006412,GO:0006413,GO:0006518,GO:0006605,GO:0006612,GO:0006613,GO:0006614,GO:0006725,GO:0006807,GO:0006810,GO:0006886,GO:0007275,GO:0007399,GO:…
TUSC1	-2.60525	5.31629e-09	5.50728e-07	-
RPL18A	-2.66244	5.77206e-09	5.87071e-07	GO:0000184,GO:0000956,GO:0002181,GO:0003674,GO:0003676,GO:0003723,GO:0003735,GO:0005198,GO:0005488,GO:0005575,GO:0005622,GO:0005623,GO:0005737,GO:0005829,GO:0005840,GO:0005844,GO:0006139,GO:0006401,GO:0006402,GO:0006412,GO:0006413,GO:0006518,GO:0006605,GO:0006612,GO:0006613,GO:0006614,GO:0006725,GO:0006807,GO:0006810,GO:0006886,GO:0008104,GO:0008150,GO:0008152,GO:0009056,GO:0009057,GO:0009058,GO:…
RPS13	-2.65793	7.48342e-09	7.4754e-07	GO:0000184,GO:0000956,GO:0002181,GO:0003674,GO:0003676,GO:0003723,GO:0003729,GO:0003735,GO:0005198,GO:0005488,GO:0005575,GO:0005622,GO:0005623,GO:0005634,GO:0005654,GO:0005730,GO:0005737,GO:0005829,GO:0005840,GO:0006139,GO:0006401,GO:0006402,GO:0006412,GO:0006413,GO:0006518,GO:0006605,GO:0006612,GO:0006613,GO:0006614,GO:0006725,GO:0006807,GO:0006810,GO:0006886,GO:0008104,GO:0008150,GO:0008152,GO:…
BTF3	-2.29438	8.72727e-09	8.18653e-07	GO:0001701,GO:0005575,GO:0005622,GO:0005623,GO:0005634,GO:0005737,GO:0005829,GO:0007275,GO:0008150,GO:0009790,GO:0009792,GO:0032501,GO:0032502,GO:0043009,GO:0043226,GO:0043227,GO:0043229,GO:0043231,GO:0044424,GO:0044444,GO:0044464,GO:0048856
FAU	-2.37238	8.60183e-09	8.18653e-07	GO:0000184,GO:0000956,GO:0002181,GO:0002227,GO:0002251,GO:0002376,GO:0002385,GO:0003674,GO:0003676,GO:0003723,GO:0003735,GO:0005198,GO:0005488,GO:0005575,GO:0005576,GO:0005615,GO:0005622,GO:0005623,GO:0005634,GO:0005654,GO:0005737,GO:0005829,GO:0005840,GO:0006139,GO:0006401,GO:0006402,GO:0006412,GO:0006413,GO:0006518,GO:0006605,GO:0006612,GO:0006613,GO:0006614,GO:0006725,GO:0006807,GO:0006810,GO:…
RPS24	-2.67817	8.92704e-09	8.18653e-07	GO:0000462,GO:0001889,GO:0003674,GO:0005488,GO:0005515,GO:0005575,GO:0005622,GO:0005623,GO:0005737,GO:0005829,GO:0005840,GO:0006139,GO:0006364,GO:0006396,GO:0006412,GO:0006413,GO:0006518,GO:0006725,GO:0006807,GO:0007275,GO:0008150,GO:0008152,GO:0009058,GO:0009059,GO:0009987,GO:0010467,GO:0015935,GO:0016070,GO:0016072,GO:0019538,GO:0022613,GO:0022626,GO:0022627,GO:0030490,GO:0031099,GO:0031100,GO:…
ANXA1	2.13485	1.31003e-08	1.18199e-06	GO:0001817,GO:0001819,GO:0002376,GO:0002548,GO:0002682,GO:0002683,GO:0002684,GO:0002685,GO:0002694,GO:0002695,GO:0002696,GO:0002697,GO:0002698,GO:0002699,GO:0002819,GO:0002821,GO:0002822,GO:0002824,GO:0002825,GO:0002827,GO:0002828,GO:0002829,GO:0003674,GO:0005488,GO:0005509,GO:0005543,GO:0005544,GO:0005575,GO:0005576,GO:0005615,GO:0005622,GO:0005623,GO:0005737,GO:0005768,GO:0005769,GO:0005886,GO:…
RPS4X_LOC118078647	-2.41927	1.63716e-08	1.44776e-06	GO:0003674,GO:0003676,GO:0003723,GO:0003735,GO:0005198,GO:0005488,GO:0005575,GO:0005622,GO:0005623,GO:0005737,GO:0005829,GO:0005840,GO:0006412,GO:0006518,GO:0006807,GO:0007275,GO:0007399,GO:0007417,GO:0007420,GO:0008150,GO:0008152,GO:0009058,GO:0009059,GO:0009790,GO:0009792,GO:0009987,GO:0010467,GO:0015935,GO:0019538,GO:0022626,GO:0022627,GO:0032501,GO:0032502,GO:0032991,GO:0034641,GO:0034645,GO:…
RPS5	-2.57916	1.65636e-08	1.44776e-06	GO:0000028,GO:0000184,GO:0000956,GO:0002181,GO:0003674,GO:0003676,GO:0003723,GO:0003729,GO:0003735,GO:0005198,GO:0005488,GO:0005575,GO:0005622,GO:0005623,GO:0005634,GO:0005654,GO:0005730,GO:0005737,GO:0005829,GO:0005840,GO:0006139,GO:0006401,GO:0006402,GO:0006412,GO:0006413,GO:0006450,GO:0006518,GO:0006605,GO:0006612,GO:0006613,GO:0006614,GO:0006725,GO:0006807,GO:0006810,GO:0006886,GO:0006996,GO:…
RPL23	-2.57196	2.02228e-08	1.74041e-06	GO:0000122,GO:0000184,GO:0000956,GO:0001221,GO:0001223,GO:0002181,GO:0003674,GO:0003676,GO:0003723,GO:0003735,GO:0004857,GO:0005198,GO:0005488,GO:0005515,GO:0005575,GO:0005622,GO:0005623,GO:0005634,GO:0005654,GO:0005730,GO:0005737,GO:0005783,GO:0005789,GO:0005791,GO:0005829,GO:0005840,GO:0006139,GO:0006355,GO:0006357,GO:0006401,GO:0006402,GO:0006412,GO:0006413,GO:0006518,GO:0006605,GO:0006606,GO:…
RPS27	-2.27939	2.57434e-08	2.18195e-06	GO:0000028,GO:0000184,GO:0000956,GO:0003674,GO:0003676,GO:0003677,GO:0003735,GO:0005198,GO:0005488,GO:0005575,GO:0005622,GO:0005623,GO:0005634,GO:0005654,GO:0005737,GO:0005829,GO:0005840,GO:0006139,GO:0006364,GO:0006396,GO:0006401,GO:0006402,GO:0006412,GO:0006413,GO:0006518,GO:0006605,GO:0006612,GO:0006613,GO:0006614,GO:0006725,GO:0006807,GO:0006810,GO:0006886,GO:0006996,GO:0008104,GO:0008150,GO:…
RPL10A	-2.71866	2.61513e-08	2.18344e-06	GO:0000470,GO:0002181,GO:0003674,GO:0003676,GO:0003723,GO:0003735,GO:0005198,GO:0005488,GO:0005575,GO:0005622,GO:0005623,GO:0005737,GO:0005829,GO:0005840,GO:0006139,GO:0006364,GO:0006396,GO:0006412,GO:0006518,GO:0006725,GO:0006807,GO:0008150,GO:0008152,GO:0009058,GO:0009059,GO:0009987,GO:0010467,GO:0015934,GO:0016070,GO:0016072,GO:0019538,GO:0022613,GO:0022625,GO:0022626,GO:0032991,GO:0034470,GO:…
SELENBP1_LOC118076253	2.39311	3.31812e-08	2.72964e-06	GO:0001650,GO:0003674,GO:0005488,GO:0005575,GO:0005622,GO:0005623,GO:0005634,GO:0005730,GO:0008150,GO:0008430,GO:0009987,GO:0030154,GO:0031974,GO:0031981,GO:0032502,GO:0043226,GO:0043227,GO:0043228,GO:0043229,GO:0043231,GO:0043232,GO:0043233,GO:0044422,GO:0044424,GO:0044428,GO:0044446,GO:0044452,GO:0044464,GO:0045444,GO:0048869,GO:0050873,GO:0070013
LOC118086006	-2.52144	3.89958e-08	3.13755e-06	-
RPS20	-2.4537	3.92614e-08	3.13755e-06	GO:0000184,GO:0000956,GO:0002181,GO:0003674,GO:0003735,GO:0005198,GO:0005575,GO:0005622,GO:0005623,GO:0005634,GO:0005654,GO:0005737,GO:0005783,GO:0005789,GO:0005791,GO:0005829,GO:0005840,GO:0006139,GO:0006401,GO:0006402,GO:0006412,GO:0006413,GO:0006518,GO:0006605,GO:0006612,GO:0006613,GO:0006614,GO:0006725,GO:0006807,GO:0006810,GO:0006886,GO:0008104,GO:0008150,GO:0008152,GO:0009056,GO:0009057,GO:…
FLNA_LOC118075210	2.89028	4.32578e-08	3.40823e-06	GO:0000003,GO:0000226,GO:0000278,GO:0000280,GO:0000902,GO:0000904,GO:0001525,GO:0001568,GO:0001664,GO:0001775,GO:0001837,GO:0001944,GO:0001974,GO:0002009,GO:0002011,GO:0002064,GO:0002576,GO:0003006,GO:0003007,GO:0003674,GO:0003779,GO:0005080,GO:0005102,GO:0005488,GO:0005515,GO:0005575,GO:0005576,GO:0005622,GO:0005623,GO:0005634,GO:0005694,GO:0005730,GO:0005737,GO:0005794,GO:0005802,GO:0005829,GO:…
EEF1A1	-2.36743	4.72909e-08	3.57493e-06	GO:0000049,GO:0000166,GO:0000323,GO:0001726,GO:0001775,GO:0001882,GO:0001883,GO:0002252,GO:0002263,GO:0002274,GO:0002275,GO:0002283,GO:0002366,GO:0002376,GO:0002443,GO:0002444,GO:0002446,GO:0003674,GO:0003676,GO:0003723,GO:0003729,GO:0003746,GO:0003824,GO:0003924,GO:0005488,GO:0005515,GO:0005516,GO:0005525,GO:0005575,GO:0005576,GO:0005622,GO:0005623,GO:0005634,GO:0005730,GO:0005737,GO:0005764,GO:…
METAP1	-2.43837	4.60418e-08	3.57493e-06	GO:0003674,GO:0003824,GO:0004177,GO:0005575,GO:0005622,GO:0005623,GO:0005737,GO:0005829,GO:0006417,GO:0006464,GO:0006508,GO:0006807,GO:0008150,GO:0008152,GO:0008233,GO:0008235,GO:0008237,GO:0008238,GO:0008277,GO:0009889,GO:0009966,GO:0009987,GO:0010468,GO:0010556,GO:0010608,GO:0010646,GO:0016787,GO:0018193,GO:0018206,GO:0019222,GO:0019538,GO:0022400,GO:0023051,GO:0031323,GO:0031326,GO:0031365,GO:…
RPL39	-2.46282	4.72047e-08	3.57493e-06	GO:0000184,GO:0000956,GO:0002181,GO:0002227,GO:0002251,GO:0002376,GO:0002385,GO:0003674,GO:0003676,GO:0003723,GO:0003735,GO:0005198,GO:0005488,GO:0005575,GO:0005576,GO:0005615,GO:0005622,GO:0005623,GO:0005737,GO:0005829,GO:0005840,GO:0005844,GO:0006139,GO:0006401,GO:0006402,GO:0006412,GO:0006413,GO:0006518,GO:0006605,GO:0006612,GO:0006613,GO:0006614,GO:0006725,GO:0006807,GO:0006810,GO:0006886,GO:…
RPL32	-2.33548	4.91448e-08	3.66555e-06	GO:0000184,GO:0000956,GO:0001889,GO:0002181,GO:0003674,GO:0003735,GO:0005198,GO:0005575,GO:0005622,GO:0005623,GO:0005634,GO:0005730,GO:0005737,GO:0005783,GO:0005789,GO:0005791,GO:0005829,GO:0005840,GO:0005844,GO:0006139,GO:0006401,GO:0006402,GO:0006412,GO:0006413,GO:0006518,GO:0006605,GO:0006612,GO:0006613,GO:0006614,GO:0006725,GO:0006807,GO:0006810,GO:0006886,GO:0007275,GO:0008104,GO:0008150,GO:…
RPS16	-2.65243	5.14473e-08	3.78679e-06	GO:0000184,GO:0000462,GO:0000956,GO:0002181,GO:0003674,GO:0003676,GO:0003723,GO:0003735,GO:0005198,GO:0005488,GO:0005515,GO:0005575,GO:0005622,GO:0005623,GO:0005634,GO:0005654,GO:0005737,GO:0005829,GO:0005840,GO:0006139,GO:0006364,GO:0006396,GO:0006401,GO:0006402,GO:0006412,GO:0006413,GO:0006518,GO:0006605,GO:0006612,GO:0006613,GO:0006614,GO:0006725,GO:0006807,GO:0006810,GO:0006886,GO:0008104,GO:…
RPL37	-2.31295	5.50076e-08	3.97647e-06	GO:0000184,GO:0000956,GO:0002181,GO:0003674,GO:0003676,GO:0003723,GO:0003735,GO:0005198,GO:0005488,GO:0005515,GO:0005575,GO:0005622,GO:0005623,GO:0005737,GO:0005829,GO:0005840,GO:0006139,GO:0006401,GO:0006402,GO:0006412,GO:0006413,GO:0006518,GO:0006605,GO:0006612,GO:0006613,GO:0006614,GO:0006725,GO:0006807,GO:0006810,GO:0006886,GO:0008104,GO:0008150,GO:0008152,GO:0009056,GO:0009057,GO:0009058,GO:…
RPL7A	-2.50212	5.58311e-08	3.97647e-06	GO:0000184,GO:0000470,GO:0000956,GO:0002181,GO:0003674,GO:0003676,GO:0003723,GO:0003735,GO:0005198,GO:0005488,GO:0005515,GO:0005516,GO:0005575,GO:0005622,GO:0005623,GO:0005737,GO:0005829,GO:0005840,GO:0005844,GO:0006139,GO:0006364,GO:0006396,GO:0006401,GO:0006402,GO:0006412,GO:0006413,GO:0006518,GO:0006605,GO:0006612,GO:0006613,GO:0006614,GO:0006725,GO:0006807,GO:0006810,GO:0006886,GO:0008104,GO:…
SLC30A6	-3.12553	5.61567e-08	3.97647e-06	GO:0000041,GO:0000139,GO:0003674,GO:0005215,GO:0005385,GO:0005575,GO:0005622,GO:0005623,GO:0005737,GO:0005794,GO:0005802,GO:0006810,GO:0006811,GO:0006812,GO:0006829,GO:0006892,GO:0006895,GO:0008150,GO:0008324,GO:0010035,GO:0010038,GO:0010043,GO:0012505,GO:0015075,GO:0015318,GO:0016020,GO:0016192,GO:0016482,GO:0022857,GO:0022890,GO:0030001,GO:0031090,GO:0031984,GO:0032588,GO:0032879,GO:0034220,GO:…
EIF3E	-2.35036	5.97707e-08	4.12787e-06	GO:0000184,GO:0000956,GO:0003674,GO:0003676,GO:0003723,GO:0003743,GO:0005488,GO:0005515,GO:0005575,GO:0005622,GO:0005623,GO:0005634,GO:0005654,GO:0005737,GO:0005829,GO:0005852,GO:0006139,GO:0006401,GO:0006402,GO:0006412,GO:0006413,GO:0006417,GO:0006446,GO:0006518,GO:0006725,GO:0006807,GO:0008135,GO:0008150,GO:0008152,GO:0009056,GO:0009057,GO:0009058,GO:0009059,GO:0009889,GO:0009890,GO:0009891,GO:…
G0S2	-3.18964	5.97089e-08	4.12787e-06	GO:0005575,GO:0005622,GO:0005623,GO:0005737,GO:0005739,GO:0005811,GO:0006915,GO:0007154,GO:0007165,GO:0007166,GO:0008150,GO:0008219,GO:0009966,GO:0009967,GO:0009987,GO:0010646,GO:0010647,GO:0010941,GO:0010942,GO:0012501,GO:0019216,GO:0019222,GO:0023051,GO:0023052,GO:0023056,GO:0042981,GO:0043065,GO:0043067,GO:0043068,GO:0043226,GO:0043227,GO:0043228,GO:0043229,GO:0043231,GO:0043232,GO:0044424,GO:…
RPS28	-2.39571	6.43984e-08	4.39323e-06	GO:0000028,GO:0000184,GO:0000956,GO:0002181,GO:0003674,GO:0003676,GO:0003723,GO:0003735,GO:0005198,GO:0005488,GO:0005575,GO:0005622,GO:0005623,GO:0005634,GO:0005654,GO:0005737,GO:0005783,GO:0005789,GO:0005791,GO:0005829,GO:0005840,GO:0005844,GO:0006139,GO:0006364,GO:0006396,GO:0006401,GO:0006402,GO:0006412,GO:0006413,GO:0006518,GO:0006605,GO:0006612,GO:0006613,GO:0006614,GO:0006725,GO:0006807,GO:…
RPL13A	-2.52483	6.98812e-08	4.65375e-06	GO:0000184,GO:0000956,GO:0002181,GO:0002237,GO:0002376,GO:0003674,GO:0003676,GO:0003723,GO:0003729,GO:0003735,GO:0005198,GO:0005488,GO:0005575,GO:0005622,GO:0005623,GO:0005737,GO:0005829,GO:0005840,GO:0006139,GO:0006401,GO:0006402,GO:0006412,GO:0006413,GO:0006417,GO:0006446,GO:0006518,GO:0006605,GO:0006612,GO:0006613,GO:0006614,GO:0006725,GO:0006807,GO:0006810,GO:0006886,GO:0006928,GO:0006935,GO:…
RPS3	-2.37431	6.93085e-08	4.65375e-06	GO:0000702,GO:0002181,GO:0003674,GO:0003676,GO:0003677,GO:0003684,GO:0003735,GO:0003824,GO:0003906,GO:0005198,GO:0005488,GO:0005575,GO:0005622,GO:0005623,GO:0005634,GO:0005737,GO:0005829,GO:0005840,GO:0006139,GO:0006259,GO:0006281,GO:0006412,GO:0006518,GO:0006725,GO:0006807,GO:0006950,GO:0006974,GO:0008150,GO:0008152,GO:0008534,GO:0009058,GO:0009059,GO:0009987,GO:0010467,GO:0010941,GO:0015935,GO:…
RPS11	-2.29598	7.09567e-08	4.66978e-06	GO:0000184,GO:0000956,GO:0002181,GO:0003674,GO:0003735,GO:0005198,GO:0005575,GO:0005622,GO:0005623,GO:0005634,GO:0005654,GO:0005730,GO:0005737,GO:0005829,GO:0005840,GO:0006139,GO:0006401,GO:0006402,GO:0006412,GO:0006413,GO:0006518,GO:0006605,GO:0006612,GO:0006613,GO:0006614,GO:0006725,GO:0006807,GO:0006810,GO:0006886,GO:0007275,GO:0007568,GO:0008104,GO:0008150,GO:0008152,GO:0008340,GO:0009056,GO:…
RPL7A_LOC132591436	-2.42965	7.19817e-08	4.68216e-06	GO:0000184,GO:0000470,GO:0000956,GO:0002181,GO:0003674,GO:0003676,GO:0003723,GO:0003735,GO:0005198,GO:0005488,GO:0005515,GO:0005516,GO:0005575,GO:0005622,GO:0005623,GO:0005737,GO:0005829,GO:0005840,GO:0005844,GO:0006139,GO:0006364,GO:0006396,GO:0006401,GO:0006402,GO:0006412,GO:0006413,GO:0006518,GO:0006605,GO:0006612,GO:0006613,GO:0006614,GO:0006725,GO:0006807,GO:0006810,GO:0006886,GO:0008104,GO:…
SSR4	-2.10494	7.53533e-08	4.84513e-06	GO:0003674,GO:0005488,GO:0005515,GO:0005575,GO:0005622,GO:0005623,GO:0005737,GO:0005783,GO:0005784,GO:0005789,GO:0005791,GO:0012505,GO:0016020,GO:0030867,GO:0031090,GO:0031984,GO:0032991,GO:0042175,GO:0043226,GO:0043227,GO:0043229,GO:0043231,GO:0044422,GO:0044424,GO:0044425,GO:0044432,GO:0044444,GO:0044446,GO:0044464,GO:0071256,GO:0098588,GO:0098796,GO:0098827
RPL36	-2.39276	7.85325e-08	4.99217e-06	GO:0002181,GO:0003674,GO:0003676,GO:0003723,GO:0003735,GO:0005198,GO:0005488,GO:0005515,GO:0005575,GO:0005622,GO:0005623,GO:0005634,GO:0005730,GO:0005737,GO:0005829,GO:0005840,GO:0006412,GO:0006518,GO:0006807,GO:0007275,GO:0007399,GO:0007417,GO:0007420,GO:0008150,GO:0008152,GO:0009058,GO:0009059,GO:0009987,GO:0010467,GO:0015934,GO:0019538,GO:0022625,GO:0022626,GO:0031974,GO:0031981,GO:0032501,GO:…
RPL17	-2.57626	7.96839e-08	5.00845e-06	GO:0002181,GO:0003674,GO:0003676,GO:0003723,GO:0003735,GO:0005198,GO:0005488,GO:0005575,GO:0005622,GO:0005623,GO:0005634,GO:0005737,GO:0005829,GO:0005840,GO:0005844,GO:0006412,GO:0006518,GO:0006807,GO:0006950,GO:0007154,GO:0007346,GO:0008150,GO:0008152,GO:0009058,GO:0009059,GO:0009267,GO:0009605,GO:0009987,GO:0009991,GO:0010467,GO:0010564,GO:0015934,GO:0019538,GO:0019843,GO:0022625,GO:0022626,GO:…
RIDA	-2.20156	8.87953e-08	5.51912e-06	GO:0001505,GO:0001655,GO:0001822,GO:0003674,GO:0003824,GO:0004518,GO:0004519,GO:0004521,GO:0004540,GO:0005488,GO:0005504,GO:0005515,GO:0005575,GO:0005622,GO:0005623,GO:0005634,GO:0005737,GO:0005739,GO:0005759,GO:0005777,GO:0005829,GO:0006082,GO:0006139,GO:0006417,GO:0006457,GO:0006520,GO:0006544,GO:0006566,GO:0006567,GO:0006725,GO:0006807,GO:0007049,GO:0007275,GO:0007399,GO:0007417,GO:0007420,GO:…
RPL9	-2.42986	1.0758e-07	6.6132e-06	GO:0000184,GO:0000956,GO:0002181,GO:0003674,GO:0003676,GO:0003723,GO:0003735,GO:0005198,GO:0005488,GO:0005575,GO:0005622,GO:0005623,GO:0005737,GO:0005829,GO:0005840,GO:0006139,GO:0006401,GO:0006402,GO:0006412,GO:0006413,GO:0006518,GO:0006605,GO:0006612,GO:0006613,GO:0006614,GO:0006725,GO:0006807,GO:0006810,GO:0006886,GO:0008104,GO:0008150,GO:0008152,GO:0009056,GO:0009057,GO:0009058,GO:0009059,GO:…
RPL35	-2.1865	1.29923e-07	7.81493e-06	GO:0000184,GO:0000463,GO:0000470,GO:0000956,GO:0002262,GO:0002376,GO:0002520,GO:0003674,GO:0003676,GO:0003723,GO:0003729,GO:0003735,GO:0005198,GO:0005488,GO:0005575,GO:0005622,GO:0005623,GO:0005634,GO:0005730,GO:0005737,GO:0005829,GO:0005840,GO:0006139,GO:0006364,GO:0006396,GO:0006401,GO:0006402,GO:0006412,GO:0006413,GO:0006518,GO:0006605,GO:0006612,GO:0006613,GO:0006614,GO:0006725,GO:0006807,GO:…
RPS17_LOC118087794	-2.30687	1.31583e-07	7.83059e-06	GO:0000028,GO:0000184,GO:0000956,GO:0002262,GO:0002376,GO:0003674,GO:0003735,GO:0005198,GO:0005575,GO:0005622,GO:0005623,GO:0005634,GO:0005654,GO:0005737,GO:0005829,GO:0005840,GO:0006139,GO:0006364,GO:0006396,GO:0006401,GO:0006402,GO:0006412,GO:0006413,GO:0006518,GO:0006605,GO:0006612,GO:0006613,GO:0006614,GO:0006725,GO:0006807,GO:0006810,GO:0006886,GO:0006996,GO:0008104,GO:0008150,GO:0008152,GO:…
GALNT14	-4.1889	1.41846e-07	8.35247e-06	GO:0000139,GO:0003674,GO:0003824,GO:0004653,GO:0005575,GO:0005622,GO:0005623,GO:0005737,GO:0005794,GO:0006464,GO:0006486,GO:0006493,GO:0006807,GO:0008150,GO:0008152,GO:0008194,GO:0008376,GO:0009058,GO:0009059,GO:0009100,GO:0009101,GO:0009987,GO:0012505,GO:0016020,GO:0016266,GO:0016740,GO:0016757,GO:0016758,GO:0019538,GO:0031090,GO:0031984,GO:0034645,GO:0036211,GO:0043170,GO:0043226,GO:0043227,GO:…
RPL5	-2.32728	1.62026e-07	9.4414e-06	GO:0000027,GO:0000184,GO:0000956,GO:0003674,GO:0003676,GO:0003723,GO:0003729,GO:0003730,GO:0003735,GO:0004857,GO:0005198,GO:0005488,GO:0005515,GO:0005575,GO:0005622,GO:0005623,GO:0005634,GO:0005654,GO:0005730,GO:0005737,GO:0005783,GO:0005829,GO:0005840,GO:0006139,GO:0006364,GO:0006396,GO:0006401,GO:0006402,GO:0006412,GO:0006413,GO:0006417,GO:0006518,GO:0006605,GO:0006612,GO:0006613,GO:0006614,GO:…
RPL28	-2.33627	1.66894e-07	9.62482e-06	GO:0000184,GO:0000956,GO:0002181,GO:0003674,GO:0003735,GO:0005198,GO:0005575,GO:0005622,GO:0005623,GO:0005737,GO:0005829,GO:0005840,GO:0006139,GO:0006401,GO:0006402,GO:0006412,GO:0006413,GO:0006518,GO:0006605,GO:0006612,GO:0006613,GO:0006614,GO:0006725,GO:0006807,GO:0006810,GO:0006886,GO:0008104,GO:0008150,GO:0008152,GO:0009056,GO:0009057,GO:0009058,GO:0009059,GO:0009892,GO:0009987,GO:0010467,GO:…
GSTA2_LOC118082447	-2.73766	1.72431e-07	9.84263e-06	GO:0001655,GO:0001657,GO:0001676,GO:0001822,GO:0001823,GO:0003674,GO:0003824,GO:0004364,GO:0004601,GO:0004602,GO:0005488,GO:0005575,GO:0005576,GO:0005615,GO:0005622,GO:0005623,GO:0005634,GO:0005635,GO:0005640,GO:0005737,GO:0005829,GO:0006082,GO:0006518,GO:0006575,GO:0006629,GO:0006631,GO:0006749,GO:0006790,GO:0006805,GO:0006807,GO:0007154,GO:0007165,GO:0007166,GO:0007275,GO:0007568,GO:0008144,GO:…
CCT4	-2.25878	2.47875e-07	1.40062e-05	GO:0000003,GO:0002199,GO:0003674,GO:0005488,GO:0005515,GO:0005575,GO:0005622,GO:0005623,GO:0005634,GO:0005654,GO:0005737,GO:0005813,GO:0005815,GO:0005829,GO:0005832,GO:0005856,GO:0005874,GO:0006403,GO:0006457,GO:0006458,GO:0006810,GO:0007275,GO:0007338,GO:0007339,GO:0008037,GO:0008150,GO:0009566,GO:0009653,GO:0009791,GO:0009886,GO:0009889,GO:0009891,GO:0009893,GO:0009987,GO:0009988,GO:0010171,GO:…
RPL14	-2.45283	2.61552e-07	1.46312e-05	GO:0000184,GO:0000956,GO:0002181,GO:0003674,GO:0003676,GO:0003723,GO:0003735,GO:0005198,GO:0005488,GO:0005575,GO:0005622,GO:0005623,GO:0005737,GO:0005783,GO:0005789,GO:0005791,GO:0005829,GO:0005840,GO:0006139,GO:0006364,GO:0006396,GO:0006401,GO:0006402,GO:0006412,GO:0006413,GO:0006518,GO:0006605,GO:0006612,GO:0006613,GO:0006614,GO:0006725,GO:0006807,GO:0006810,GO:0006886,GO:0008104,GO:0008150,GO:…
EEF1D	-2.35586	2.9124e-07	1.61306e-05	GO:0001650,GO:0003674,GO:0003676,GO:0003677,GO:0003723,GO:0003746,GO:0005488,GO:0005515,GO:0005575,GO:0005622,GO:0005623,GO:0005634,GO:0005730,GO:0005737,GO:0005829,GO:0005853,GO:0006139,GO:0006351,GO:0006412,GO:0006414,GO:0006518,GO:0006725,GO:0006807,GO:0008134,GO:0008135,GO:0008150,GO:0008152,GO:0009058,GO:0009059,GO:0009299,GO:0009314,GO:0009628,GO:0009987,GO:0010212,GO:0010467,GO:0010941,GO:…
RPL21	-2.25979	3.19189e-07	1.75053e-05	GO:0002181,GO:0003674,GO:0003735,GO:0005198,GO:0005575,GO:0005622,GO:0005623,GO:0005737,GO:0005829,GO:0005840,GO:0006412,GO:0006518,GO:0006807,GO:0008150,GO:0008152,GO:0009058,GO:0009059,GO:0009987,GO:0010467,GO:0015934,GO:0019538,GO:0022625,GO:0022626,GO:0032991,GO:0034641,GO:0034645,GO:0043043,GO:0043170,GO:0043226,GO:0043228,GO:0043229,GO:0043232,GO:0043603,GO:0043604,GO:0044237,GO:0044238,GO:…
RPL15	-2.2144	4.56517e-07	2.45554e-05	GO:0000184,GO:0000956,GO:0002181,GO:0003674,GO:0003676,GO:0003723,GO:0003735,GO:0005198,GO:0005488,GO:0005575,GO:0005622,GO:0005623,GO:0005634,GO:0005737,GO:0005829,GO:0005840,GO:0006139,GO:0006401,GO:0006402,GO:0006412,GO:0006413,GO:0006518,GO:0006605,GO:0006612,GO:0006613,GO:0006614,GO:0006725,GO:0006807,GO:0006810,GO:0006886,GO:0008104,GO:0008150,GO:0008152,GO:0009056,GO:0009057,GO:0009058,GO:…
RPL38	-2.17124	5.17394e-07	2.73048e-05	GO:0000027,GO:0000028,GO:0000184,GO:0000956,GO:0001501,GO:0001503,GO:0002181,GO:0003008,GO:0003674,GO:0003676,GO:0003723,GO:0003735,GO:0005198,GO:0005488,GO:0005575,GO:0005622,GO:0005623,GO:0005737,GO:0005829,GO:0005840,GO:0005844,GO:0006139,GO:0006401,GO:0006402,GO:0006412,GO:0006413,GO:0006417,GO:0006518,GO:0006605,GO:0006612,GO:0006613,GO:0006614,GO:0006725,GO:0006807,GO:0006810,GO:0006886,GO:…
HBM_LOC118093251	2.95642	5.44944e-07	2.84899e-05	-
RPL34	-2.05731	5.77775e-07	2.99266e-05	GO:0002181,GO:0003674,GO:0003676,GO:0003723,GO:0003735,GO:0005198,GO:0005488,GO:0005515,GO:0005575,GO:0005622,GO:0005623,GO:0005737,GO:0005829,GO:0005840,GO:0006412,GO:0006518,GO:0006807,GO:0008092,GO:0008150,GO:0008152,GO:0009058,GO:0009059,GO:0009987,GO:0010467,GO:0015934,GO:0017022,GO:0019538,GO:0022613,GO:0022625,GO:0022626,GO:0032991,GO:0034641,GO:0034645,GO:0042254,GO:0043043,GO:0043170,GO:…
LOC118084273	-3.31967	6.09871e-07	3.12993e-05	GO:0003674,GO:0003824,GO:0005575,GO:0005622,GO:0005623,GO:0006491,GO:0006807,GO:0008150,GO:0008152,GO:0008194,GO:0008378,GO:0009100,GO:0009987,GO:0016740,GO:0016757,GO:0016758,GO:0019538,GO:0035250,GO:0043170,GO:0043226,GO:0043229,GO:0044237,GO:0044238,GO:0044260,GO:0044424,GO:0044464,GO:0071704,GO:1901135,GO:1901564
PLD6	-3.44598	6.67639e-07	3.39525e-05	GO:0000003,GO:0000578,GO:0003002,GO:0003006,GO:0003674,GO:0003824,GO:0004518,GO:0004519,GO:0004521,GO:0004540,GO:0004620,GO:0004630,GO:0005488,GO:0005515,GO:0005575,GO:0005622,GO:0005623,GO:0005737,GO:0005739,GO:0005740,GO:0005741,GO:0005783,GO:0005789,GO:0006139,GO:0006259,GO:0006304,GO:0006305,GO:0006306,GO:0006629,GO:0006644,GO:0006650,GO:0006654,GO:0006725,GO:0006793,GO:0006796,GO:0006807,GO:…
RPL36A	-2.36449	7.01738e-07	3.53651e-05	GO:0002181,GO:0003674,GO:0003735,GO:0005198,GO:0005575,GO:0005622,GO:0005623,GO:0005737,GO:0005829,GO:0005840,GO:0006412,GO:0006518,GO:0006807,GO:0007275,GO:0008150,GO:0008152,GO:0009058,GO:0009059,GO:0009790,GO:0009792,GO:0009987,GO:0010467,GO:0015934,GO:0019538,GO:0022625,GO:0022626,GO:0032501,GO:0032502,GO:0032991,GO:0034641,GO:0034645,GO:0043009,GO:0043043,GO:0043170,GO:0043226,GO:0043228,GO:…
CH25H	-3.69478	7.36232e-07	3.66462e-05	GO:0001567,GO:0002252,GO:0002376,GO:0003674,GO:0003824,GO:0004497,GO:0005575,GO:0005622,GO:0005623,GO:0005737,GO:0005783,GO:0005789,GO:0005829,GO:0006066,GO:0006082,GO:0006629,GO:0006694,GO:0006699,GO:0006928,GO:0006935,GO:0006950,GO:0006952,GO:0008150,GO:0008152,GO:0008202,GO:0008203,GO:0008206,GO:0008395,GO:0008610,GO:0009058,GO:0009605,GO:0009607,GO:0009615,GO:0009987,GO:0012505,GO:0016020,GO:…
RPS2	-2.02514	7.40262e-07	3.66462e-05	GO:0000028,GO:0001731,GO:0002181,GO:0002183,GO:0003674,GO:0003676,GO:0003723,GO:0003729,GO:0003735,GO:0005198,GO:0005488,GO:0005515,GO:0005575,GO:0005622,GO:0005623,GO:0005634,GO:0005654,GO:0005730,GO:0005737,GO:0005829,GO:0005840,GO:0006412,GO:0006413,GO:0006518,GO:0006807,GO:0006996,GO:0008150,GO:0008152,GO:0009058,GO:0009059,GO:0009636,GO:0009893,GO:0009987,GO:0010033,GO:0010467,GO:0010604,GO:…
LGALS1_LOC118090838	2.55245	7.63663e-07	3.74731e-05	GO:0001678,GO:0001775,GO:0002252,GO:0002263,GO:0002285,GO:0002312,GO:0002313,GO:0002317,GO:0002335,GO:0002366,GO:0002376,GO:0002520,GO:0002521,GO:0002682,GO:0002684,GO:0002694,GO:0002696,GO:0003674,GO:0005488,GO:0005515,GO:0005534,GO:0005575,GO:0005576,GO:0005615,GO:0005622,GO:0005623,GO:0005634,GO:0005737,GO:0005783,GO:0005788,GO:0005829,GO:0006464,GO:0006807,GO:0006915,GO:0006950,GO:0006955,GO:…
EIF2S3	-1.93668	8.36257e-07	4.06785e-05	GO:0005575,GO:0005622,GO:0005623,GO:0005737,GO:0005850,GO:0032991,GO:0044424,GO:0044444,GO:0044464
RPLP2	-2.31106	8.7133e-07	4.19825e-05	GO:0002181,GO:0003674,GO:0003735,GO:0005198,GO:0005575,GO:0005622,GO:0005623,GO:0005737,GO:0005829,GO:0005840,GO:0006412,GO:0006518,GO:0006807,GO:0008150,GO:0008152,GO:0009058,GO:0009059,GO:0009987,GO:0010467,GO:0015934,GO:0019538,GO:0022625,GO:0022626,GO:0032991,GO:0034641,GO:0034645,GO:0043043,GO:0043170,GO:0043226,GO:0043228,GO:0043229,GO:0043232,GO:0043603,GO:0043604,GO:0044237,GO:0044238,GO:…
RPS7	-2.2641	8.78076e-07	4.19825e-05	GO:0000184,GO:0000956,GO:0001838,GO:0001841,GO:0001843,GO:0002009,GO:0002181,GO:0002376,GO:0002520,GO:0003674,GO:0003676,GO:0003723,GO:0003727,GO:0003729,GO:0003730,GO:0003735,GO:0004857,GO:0005198,GO:0005488,GO:0005515,GO:0005575,GO:0005622,GO:0005623,GO:0005634,GO:0005654,GO:0005730,GO:0005737,GO:0005829,GO:0005840,GO:0006139,GO:0006364,GO:0006396,GO:0006401,GO:0006402,GO:0006412,GO:0006413,GO:…
EEF1E1	-2.67754	9.77221e-07	4.61278e-05	GO:0003674,GO:0003676,GO:0003723,GO:0003746,GO:0003824,GO:0004364,GO:0005488,GO:0005575,GO:0005622,GO:0005623,GO:0005634,GO:0005654,GO:0005730,GO:0005737,GO:0005829,GO:0006082,GO:0006139,GO:0006399,GO:0006412,GO:0006414,GO:0006418,GO:0006518,GO:0006520,GO:0006575,GO:0006725,GO:0006749,GO:0006790,GO:0006807,GO:0008135,GO:0008150,GO:0008152,GO:0008285,GO:0009058,GO:0009059,GO:0009966,GO:0009967,GO:…
LOC118080481	14.5452	1.02905e-06	4.74413e-05	-
NME2_LOC118079775	-2.10174	1.02339e-06	4.74413e-05	GO:0001101,GO:0001678,GO:0001726,GO:0001775,GO:0001932,GO:0001934,GO:0002252,GO:0002263,GO:0002274,GO:0002275,GO:0002283,GO:0002366,GO:0002376,GO:0002443,GO:0002444,GO:0002446,GO:0002682,GO:0002683,GO:0002761,GO:0002762,GO:0003674,GO:0003700,GO:0003824,GO:0004550,GO:0004672,GO:0004674,GO:0005488,GO:0005504,GO:0005515,GO:0005575,GO:0005576,GO:0005615,GO:0005622,GO:0005623,GO:0005737,GO:0005739,GO:…
TPM2	2.74875	1.03465e-06	4.74413e-05	GO:0003008,GO:0003012,GO:0003674,GO:0003779,GO:0005198,GO:0005200,GO:0005488,GO:0005515,GO:0005575,GO:0005622,GO:0005623,GO:0005737,GO:0005829,GO:0005856,GO:0005862,GO:0005865,GO:0005884,GO:0006928,GO:0006936,GO:0006996,GO:0007010,GO:0007015,GO:0008092,GO:0008150,GO:0008307,GO:0009987,GO:0015629,GO:0016043,GO:0030016,GO:0030017,GO:0030029,GO:0030036,GO:0030048,GO:0030049,GO:0032501,GO:0033275,GO:…
BTG1	-2.25066	1.04835e-06	4.76787e-05	GO:0000003,GO:0001558,GO:0003006,GO:0003674,GO:0003712,GO:0005488,GO:0005515,GO:0005575,GO:0005622,GO:0005623,GO:0005634,GO:0005737,GO:0006355,GO:0006464,GO:0006479,GO:0006807,GO:0006928,GO:0006950,GO:0006979,GO:0007276,GO:0007281,GO:0007283,GO:0007286,GO:0008150,GO:0008152,GO:0008213,GO:0008285,GO:0009719,GO:0009725,GO:0009889,GO:0009987,GO:0010033,GO:0010243,GO:0010468,GO:0010556,GO:0010941,GO:…
NUPR1	-1.8704	1.08044e-06	4.8742e-05	GO:0000003,GO:0002526,GO:0003006,GO:0003674,GO:0003676,GO:0003677,GO:0003682,GO:0005488,GO:0005575,GO:0005622,GO:0005623,GO:0005634,GO:0005737,GO:0005829,GO:0006355,GO:0006357,GO:0006464,GO:0006473,GO:0006807,GO:0006915,GO:0006950,GO:0006952,GO:0006954,GO:0006974,GO:0007154,GO:0007165,GO:0007275,GO:0007517,GO:0007519,GO:0007548,GO:0008150,GO:0008152,GO:0008219,GO:0008283,GO:0008285,GO:0008406,GO:…
PNRC2	-2.1086	1.12141e-06	5.01853e-05	GO:0000184,GO:0000932,GO:0000956,GO:0005575,GO:0005622,GO:0005623,GO:0005634,GO:0005654,GO:0005737,GO:0005794,GO:0005829,GO:0006139,GO:0006401,GO:0006402,GO:0006725,GO:0006807,GO:0008150,GO:0008152,GO:0009056,GO:0009057,GO:0009892,GO:0009987,GO:0010468,GO:0010605,GO:0010629,GO:0012505,GO:0016070,GO:0016071,GO:0019222,GO:0019439,GO:0031086,GO:0031087,GO:0031974,GO:0031981,GO:0032991,GO:0034641,GO:…
RPLP0	-2.03303	1.18493e-06	5.26072e-05	GO:0000184,GO:0000956,GO:0002181,GO:0003674,GO:0003735,GO:0003824,GO:0003906,GO:0004518,GO:0004519,GO:0004520,GO:0004536,GO:0005198,GO:0005488,GO:0005575,GO:0005622,GO:0005623,GO:0005634,GO:0005737,GO:0005783,GO:0005829,GO:0005840,GO:0006139,GO:0006259,GO:0006401,GO:0006402,GO:0006412,GO:0006413,GO:0006518,GO:0006605,GO:0006612,GO:0006613,GO:0006614,GO:0006725,GO:0006807,GO:0006810,GO:0006886,GO:…
ELN	7.5204	1.26933e-06	5.59105e-05	GO:0001101,GO:0001568,GO:0001666,GO:0001944,GO:0001974,GO:0003007,GO:0003008,GO:0003013,GO:0003151,GO:0003170,GO:0003176,GO:0003179,GO:0003180,GO:0003674,GO:0005198,GO:0005201,GO:0005488,GO:0005575,GO:0005576,GO:0005615,GO:0006950,GO:0006996,GO:0007010,GO:0007015,GO:0007154,GO:0007275,GO:0007507,GO:0007517,GO:0007519,GO:0007568,GO:0007584,GO:0007585,GO:0008015,GO:0008064,GO:0008150,GO:0008283,GO:…
SMIM15	-2.66169	1.30763e-06	5.71476e-05	-
CCL4_LOC118097010	-4.71258	1.38694e-06	6.01438e-05	GO:0001664,GO:0001817,GO:0001819,GO:0001932,GO:0001934,GO:0002376,GO:0002548,GO:0002682,GO:0002684,GO:0002685,GO:0002687,GO:0002688,GO:0002690,GO:0003008,GO:0003013,GO:0003018,GO:0003674,GO:0005102,GO:0005125,GO:0005126,GO:0005488,GO:0005515,GO:0005575,GO:0005576,GO:0005615,GO:0006928,GO:0006935,GO:0006950,GO:0006952,GO:0006954,GO:0006955,GO:0007154,GO:0007155,GO:0007163,GO:0007165,GO:0007166,GO:…
RETN_LOC118079963	-3.32275	1.45299e-06	6.25233e-05	GO:0000323,GO:0001775,GO:0002252,GO:0002263,GO:0002274,GO:0002275,GO:0002283,GO:0002366,GO:0002376,GO:0002443,GO:0002444,GO:0002446,GO:0003674,GO:0005102,GO:0005179,GO:0005488,GO:0005515,GO:0005575,GO:0005576,GO:0005615,GO:0005622,GO:0005623,GO:0005634,GO:0005737,GO:0005764,GO:0005766,GO:0005773,GO:0005775,GO:0006810,GO:0006887,GO:0006955,GO:0008150,GO:0008284,GO:0009719,GO:0009725,GO:0009893,GO:…
[truncated: 654 more rows]

## Sheet: Table S6 - GO terms preg-pre up
GO.ID	Sig genes	Expected	P-value	Term
GO:0030198	30	6.16	8.8e-14	extracellular matrix organization
GO:0001525	36	8.18	6.2e-13	angiogenesis
GO:0010811	19	2.78	5.1e-12	positive regulation of cell-substrate adhesion
GO:0015671	7	0.49	4.3e-08	oxygen transport
[truncated: 105 more rows]

## Sheet: Table S7 - GOs preg-pre down
GO.ID	Sig genes	Expected	P-value	Term
[truncated: 65 more rows]

[truncated: 14 more sheets: Table S8 - DEGs preg-post, Table S9 - GOs preg-post up, Table S10 - GOs preg-post down, Table S11 - DEGs post-pre, Table S12 - GOs post-pre up, Table S13 - GOs post-pre down, Table S14 - DTU pre-preg, Table S15 - DTU preg-post, Table S16 - DTU post-pre, Table S17 - DTU shared, Table S18 - Candidate Genes, Table S19 - Other Taxa Genes, Table S20 - DGE Subsampling, Table S21 - DTU Subsampling]
